# Supplementary material for: Natural variation in BnaA07.MKK9 confers resistance to Sclerotinia stem rot in oilseed rape
Source: Nat Commun. 2024 Jun 13;15:5059. doi: 10.1038/s41467-024-49504-6 (PMC11176195; doi:10.1038/s41467-024-49504-6)
Supplement: Supplementary file 4 — Supplementary Data 1 [file 41467_2024_49504_MOESM4_ESM.xlsx]

## Sheet: Sheet1
Supplementary Data 1 List of 322 accessions for genome-wide association studies in this study.
Accession No.	Germplasm Name	Origin	Ecotype	Sub-populations	Flowering time
10	Yan81-2	Asia	Semi-winter	G2	159
1002	Y16	Asia	Semi-winter	G2	158
1004	Y17	Asia	Semi-winter	G2	157
1006	L508	Asia	Semi-winter	G2	160
1014	Y32	Asia	Semi-winter	G2	160
1016	Y33	Asia	Semi-winter	G2	157
1024	Guangde8104	Europe	Semi-winter	G2	157
1026	Y38	Europe	Semi-winter	G2	157
1028	Guangde761	Europe	Semi-winter	G2	159
1032	Chu610	Europe	Semi-winter	G2	159
1034	Chu107	Europe	Semi-winter	G2	160
1036	Su84-6	Europe	Semi-winter	G2	158
104	Cy20Pxw-66	Asia	Semi-winter	G2	154
1042	Y46	Europe	Semi-winter	G2	158
1044	Jie65-1	Asia	Semi-winter	G2	155
1046	Shenhuang1	Asia	Semi-winter	G2	162
1048	Zheyou601	Asia	Semi-winter	G2	156
1050	Y61	Asia	Semi-winter	G2	156
1052	Zaofeng1	Asia	Semi-winter	G2	157
108	Cy12Gj-1	Asia	Semi-winter	G2	156
110	Wx1025	Asia	Semi-winter	G2	155
116	Wx10315	Asia	Semi-winter	G2	158
118	10-1043	Asia	Semi-winter	G2	158
12	28887	Asia	Semi-winter	G2	153
120	10-1047	Asia	Semi-winter	G2	158
122	10-1061	Asia	Semi-winter	G2	155
124	10-1070	Asia	Semi-winter	G2	160
126	10-804	Asia	Semi-winter	G2	155
130	1472	Asia	Semi-winter	G2	155
132	Xiangyou13	Asia	Semi-winter	G2	158
134	Xiangyou15	Asia	Semi-winter	G2	156
136	Xiangyou11	Asia	Semi-winter	G2	157
138	740	Asia	Semi-winter	G2	155
14	Qianyou4	Asia	Semi-winter	G2	154
142	631	Asia	Semi-winter	G2	157
144	613	Asia	Semi-winter	G2	156
148	782	Asia	Semi-winter	G2	158
150	Yb3	Asia	Semi-winter	G2	155
152	1360	Asia	Semi-winter	G2	155
154	563	Asia	Semi-winter	G2	160
156	Wx10329	Asia	Semi-winter	G2	157
158	Santana	Europe	Winter	G2	156
160	1281	Asia	Semi-winter	G2	157
162	509	Asia	Semi-winter	G2	154
164	1368	Asia	Semi-winter	G2	159
166	1322	Asia	Semi-winter	G2	155
168	1252	Asia	Semi-winter	G2	159
170	1321	Asia	Semi-winter	G2	156
178	9F087	Asia	Semi-winter	G2	157
180	97096	Asia	Semi-winter	G2	158
182	97097	Asia	Semi-winter	G2	158
190	Rq011	Oceania	Spring	G2	155
192	Rr009	Oceania	Spring	G2	154
198	96021	Asia	Semi-winter	G2	162
2	Ganyou5	Asia	Semi-winter	G2	155
200	96063	Asia	Semi-winter	G2	154
206	9Bao22	Asia	Semi-winter	G2	163
218	93210	Asia	Semi-winter	G2	157
220	Nca	Asia	Semi-winter	G2	160
222	Zhongshuang4	Asia	Semi-winter	G2	156
226	Zhongshuang11	Asia	Semi-winter	G2	157
228	2011-6200	Asia	Semi-winter	G2	157
230	2011-6308	Asia	Semi-winter	G2	163
232	2011-7103	Asia	Semi-winter	G2	156
234	2012-11526	Asia	Semi-winter	G2	155
236	2012-3448	Asia	Semi-winter	G2	158
238	2012-3546	Asia	Semi-winter	G2	155
240	2012-4531	Asia	Semi-winter	G2	154
244	2012-5113	Asia	Semi-winter	G2	156
246	2012-8327	Asia	Semi-winter	G2	155
254	2012-9323	Asia	Semi-winter	G2	162
26	Swu42	Asia	Semi-winter	G2	154
260	2012-9478	Asia	Semi-winter	G2	159
262	2012-9542	Asia	Semi-winter	G2	156
264	2012-K8053	Asia	Semi-winter	G2	157
266	R2	Asia	Semi-winter	G2	155
270	Yangguang198	Asia	Semi-winter	G2	156
272	Yangguang209	Asia	Semi-winter	G2	158
274	L134	Asia	Semi-winter	G2	157
276	L135	Asia	Semi-winter	G2	156
278	L136	Asia	Semi-winter	G2	155
28	Swu43	Asia	Semi-winter	G2	155
280	L137	Asia	Semi-winter	G2	154
282	L138	Asia	Semi-winter	G2	156
286	L140	Asia	Semi-winter	G2	157
290	Major	Europe	Winter	G2	159
292	Huashuang2	Asia	Semi-winter	G2	162
294	Aurora	Europe	Spring	G2	155
296	Huayou13	Asia	Semi-winter	G2	156
30	Swu44	Asia	Semi-winter	G2	153
304	Ningyou1	Asia	Semi-winter	G2	157
308	11-9-700	Asia	Semi-winter	G2	156
310	11-9-701	Asia	Semi-winter	G2	159
314	11-9-703	Asia	Semi-winter	G2	158
316	11-9-704	Asia	Semi-winter	G2	157
32	Swu45	Asia	Semi-winter	G2	154
322	11-9-707	Asia	Semi-winter	G2	157
328	11-P63-3	Asia	Semi-winter	G2	155
330	11-P67	Asia	Semi-winter	G2	156
344	10-33	Asia	Semi-winter	G2	156
346	10-34	Asia	Semi-winter	G2	156
354	11-7-117	Asia	Semi-winter	G2	156
358	11-P74-8	Asia	Semi-winter	G2	160
36	Swu47	Asia	Semi-winter	G2	154
360	11-P74-13	Asia	Semi-winter	G2	158
362	7-7766-74	Asia	Semi-winter	G2	157
368	Shengguang77	Asia	Semi-winter	G2	154
372	Jiayu25	Asia	Semi-winter	G2	157
374	Jiayu16	Asia	Semi-winter	G2	160
378	Huashuang5	Asia	Semi-winter	G2	156
380	Huashuang4	Asia	Semi-winter	G2	156
384	Huashuang128	Asia	Semi-winter	G2	156
386	Jia904	Asia	Semi-winter	G2	156
388	Jia908	Asia	Semi-winter	G2	154
390	Jiapf190	Asia	Semi-winter	G2	157
392	Jia915	Asia	Semi-winter	G2	156
394	Jia922	Asia	Semi-winter	G2	156
396	Jia951	Asia	Semi-winter	G2	156
398	Jia917	Asia	Semi-winter	G2	156
400	Jia923	Asia	Semi-winter	G2	156
402	Jia931	Asia	Semi-winter	G2	157
408	Huyou17	Asia	Semi-winter	G2	156
410	Huyou15	Asia	Semi-winter	G2	161
412	Huyou12	Asia	Semi-winter	G2	159
414	Ningyou18	Asia	Semi-winter	G2	158
416	Ningyou16	Asia	Semi-winter	G2	158
42	Swu52	Asia	Semi-winter	G2	155
420	Ningyou12	Asia	Semi-winter	G2	160
422	Shilijia	Asia	Semi-winter	G2	164
424	Shilifeng	Asia	Semi-winter	G2	163
428	Yangyou6	Asia	Semi-winter	G2	158
430	Yangyou5	Asia	Semi-winter	G2	159
434	Hongyou3	Asia	Semi-winter	G2	156
436	Suyou1	Asia	Semi-winter	G2	161
438	Zheyou18	Asia	Semi-winter	G2	157
44	Swu53	Asia	Semi-winter	G2	154
440	Zheshuang72	Asia	Semi-winter	G2	158
442	Zheshuang8	Asia	Semi-winter	G2	160
444	Zheyou758	Asia	Semi-winter	G2	157
446	Huyou14	Asia	Semi-winter	G2	156
448	Huyou18	Asia	Semi-winter	G2	158
450	Huyou19	Asia	Semi-winter	G2	158
452	Zheyou19	Asia	Semi-winter	G2	158
454	Zheyou21	Asia	Semi-winter	G2	158
456	Zheshuang6	Asia	Semi-winter	G2	157
458	Wanyou15	Europe	Semi-winter	G2	159
460	Wanyou16	Europe	Semi-winter	G2	160
462	Wanyou20	Europe	Semi-winter	G2	156
464	Wanyou29	Europe	Semi-winter	G2	157
466	Agrev012	Europe	Spring	G1	158
468	Agrev019	Europe	Spring	G1	161
470	Agrev021	Europe	Spring	G1	158
472	Topas	Europe	Spring	G1	157
476	We-241	North_America	Spring	G1	161
478	Si-242	North_America	Spring	G1	160
48	Swu59	Asia	Semi-winter	G2	155
480	Zh-243	North_America	Spring	G2	157
482	Hai-244	North_America	Spring	G1	158
486	D3	Asia	Spring	G1	160
488	Q-247	South_America	Spring	G1	159
492	11-504	Asia	Spring	G2	161
50	Swu65	Asia	Semi-winter	G2	155
500	10-758	Asia	Spring	G1	163
504	10-847	Asia	Spring	G1	163
506	11-1124	Asia	Spring	G1	161
508	Shan2B	Asia	Semi-winter	G2	161
510	Kenc1	Asia	Semi-winter	G2	162
512	P113	Asia	Semi-winter	G2	158
516	P310	Asia	Semi-winter	G2	159
518	P312	Asia	Semi-winter	G2	158
522	P685	Asia	Semi-winter	G2	158
524	A117	Asia	Semi-winter	G2	159
526	A172	Asia	Semi-winter	G2	158
528	B250	Asia	Semi-winter	G2	163
530	B265	Asia	Semi-winter	G2	163
532	A109	Asia	Semi-winter	G2	161
534	B285	Asia	Semi-winter	G2	158
536	C052	Asia	Semi-winter	G2	158
540	Gy282	Asia	Semi-winter	G2	161
542	Gy284	Asia	Semi-winter	G2	157
548	A98	Asia	Semi-winter	G2	155
550	B414	Asia	Semi-winter	G2	154
554	A97	Asia	Semi-winter	G2	157
556	A148	Europe	Spring	G2	161
558	B431	Asia	Spring	G1	159
56	Swu92	Asia	Semi-winter	G2	158
562	08-P36	Asia	Semi-winter	G2	157
566	09-P36	Asia	Semi-winter	G2	160
568	09-P37	Asia	Semi-winter	G2	159
570	10-P10	Asia	Semi-winter	G2	159
574	11-P30	Asia	Semi-winter	G2	157
576	12-P24	Asia	Semi-winter	G2	164
578	12-P25	Asia	Semi-winter	G2	161
582	03II3B	Asia	Spring	G1	160
584	03I32B	Asia	Spring	G1	158
586	964	Asia	Winter	G1	162
590	Gl302-1	Asia	Spring	G2	160
592	06T9F	Asia	Spring	G2	157
594	Longyou2	Asia	Spring	G1	161
598	03Lf1	Asia	Spring	G1	161
600	9852	Asia	Winter	G2	161
602	9801C	Asia	Spring	G1	160
604	986	Asia	Winter	G1	162
606	876	Asia	Winter	G1	160
608	Wu164	Asia	Spring	G1	161
610	Longyou4	Asia	Spring	G1	161
612	9889	Asia	Winter	G1	159
614	06H7	Asia	Spring	G2	160
618	Swu01	Asia	Semi-winter	G2	156
620	Swu2	Asia	Semi-winter	G2	157
622	Imc103	Asia	Semi-winter	G1	156
624	O-136	Asia	Semi-winter	G2	158
628	Ca-318	Europe	Spring	G1	156
630	Conny	Europe	Spring	G1	160
638	Nakaee Chousen	Asia	Spring	G2	157
64	Chuanyou20	Asia	Semi-winter	G2	156
640	Cat.No.117	Europe	Spring	G1	163
642	90750	Asia	Semi-winter	G2	155
654	Swu41	Asia	Semi-winter	G2	156
660	Swu57	Asia	Semi-winter	G2	155
664	Swu61	Asia	Semi-winter	G1	157
666	Swu62	Asia	Semi-winter	G1	157
672	Swu66	Asia	Semi-winter	G2	153
676	Swu68	Asia	Semi-winter	G2	158
680	Swu70	Asia	Semi-winter	G2	159
682	Swu71	Asia	Semi-winter	G2	156
684	Swu74	Asia	Semi-winter	G2	157
690	Swu77	Asia	Semi-winter	G2	154
696	Swu84	Asia	Semi-winter	G2	157
702	Swu88	Asia	Semi-winter	G2	154
712	Swu95	Asia	Semi-winter	G2	155
718	Swu100	Asia	Semi-winter	G2	155
720	Swu102	Asia	Semi-winter	G2	155
728	Swu107	Asia	Semi-winter	G2	155
732	Swu111	Asia	Semi-winter	G2	157
738	Swu114	Asia	Semi-winter	G2	155
746	Zhongshuang12	Asia	Semi-winter	G2	155
750	Fuyou4	Asia	Spring	G2	155
754	Zhenyou6	Asia	Semi-winter	G2	161
758	Yangguang2009	Asia	Semi-winter	G2	164
760	Huyou21	Asia	Semi-winter	G2	164
762	Zheshuang3	Asia	Semi-winter	G2	157
772	L389	Asia	Semi-winter	G2	162
776	Yangyou4	Asia	Semi-winter	G2	160
778	L392	Asia	Semi-winter	G2	161
784	L395	Asia	Semi-winter	G2	157
788	L397	Asia	Semi-winter	G2	160
794	L400	Asia	Semi-winter	G2	155
796	L401	Asia	Semi-winter	G2	158
7y304	Niklas	Europe	Spring	G1	158
80	Cy12Q95108	Asia	Semi-winter	G2	154
800	Huahang901	Asia	Semi-winter	G2	157
802	Yangj6711	Asia	Semi-winter	G2	154
804	Yan6055	Asia	Semi-winter	G2	160
808	L407	Asia	Semi-winter	G2	161
810	Zheyou17	Asia	Semi-winter	G2	159
814	Zhongyou821	Asia	Semi-winter	G2	163
816	Qinyou1	Asia	Semi-winter	G2	161
818	Weilong88	Asia	Semi-winter	G2	160
82	Cy12Q21535-N3	Asia	Semi-winter	G2	160
820	Yanyou2	Asia	Semi-winter	G2	162
822	Qinyou5	Asia	Semi-winter	G2	159
824	Suyou4	Asia	Semi-winter	G2	162
828	De68-12	Europe	Semi-winter	G2	155
830	Monty	Oceania	Spring	G2	155
836	L421	Asia	Semi-winter	G2	161
838	L424	Asia	Semi-winter	G2	159
840	Helios	Europe	Spring	G2	160
846	Qing662	Asia	Semi-winter	G2	155
852	Zhongshuang2	Asia	Semi-winter	G2	154
854	Zhongshuang3	Asia	Semi-winter	G2	158
858	Wh-15	Asia	Semi-winter	G2	158
86	Cy12Pxw-6	Asia	Semi-winter	G2	155
862	Wh-19	Asia	Semi-winter	G2	159
864	Wh-20	Asia	Semi-winter	G2	157
866	Wh-23	Asia	Semi-winter	G2	154
872	Wh-26	Asia	Semi-winter	G2	155
876	Wh-28	Asia	Semi-winter	G2	163
878	Wh-29	Asia	Semi-winter	G2	158
88	Cy12Pxw-9	Asia	Semi-winter	G2	153
880	Wh-30	Asia	Semi-winter	G2	157
884	Wh-33	Asia	Semi-winter	G2	157
896	Wh-45	Asia	Semi-winter	G2	156
898	Wh-49	Asia	Semi-winter	G2	154
900	Wh-50	Asia	Semi-winter	G2	159
902	Wh-55	Asia	Semi-winter	G2	160
904	Wh-56	Asia	Semi-winter	G1	156
906	Wh-57	Asia	Semi-winter	G2	156
910	Wh-59	Asia	Semi-winter	G2	158
912	Wh-60	Asia	Semi-winter	G2	162
918	Wh-63	Asia	Semi-winter	G2	160
92	Cy14Pxw-18	Asia	Semi-winter	G2	153
920	Wh-81	Asia	Semi-winter	G2	156
924	Wh-85	Asia	Semi-winter	G2	155
926	Wh-88	Asia	Semi-winter	G2	156
928	Wh-93	Asia	Semi-winter	G2	161
930	Wh-95	Asia	Semi-winter	G2	156
932	Wh-100	Asia	Semi-winter	G2	156
934	Wh-127	Asia	Semi-winter	G2	161
936	Yuyou1	Asia	Semi-winter	G2	158
94	Cy15Pxw-31	Asia	Semi-winter	G2	155
946	Huayou12	Asia	Semi-winter	G2	157
948	Cubs Root	Asia	Spring	G2	158
950	Huayou10	Asia	Semi-winter	G2	155
954	Shengliyoucai	Asia	Semi-winter	G2	155
956	Erake	Europe	Spring	G2	157
960	Cresor	Europe	Spring	G1	163
962	Daichousen	Asia	Semi-winter	G2	157
964	Comet	Europe	Spring	G1	160
976	Huayou4	Asia	Semi-winter	G2	155
980	Y2	Asia	Semi-winter	G2	157
986	Huyou3	Asia	Semi-winter	G2	157
992	Y8	Asia	Semi-winter	G2	157
994	Caoyou2	Asia	Semi-winter	G2	162
996	L503	Asia	Semi-winter	G2	159
998	Y14	Asia	Semi-winter	G2	157
R196	Swu108	Asia	Semi-winter	G2	155
R204	09-P64-1	Asia	Semi-winter	G2	157
R215	Swu82	Asia	Semi-winter	G2	154
R406	Ningyou14	Asia	Semi-winter	G2	158
R426	Swu101	Asia	Semi-winter	G2	156
R576	Zhongshuang5	Asia	Semi-winter	G2	157
