# Supplementary material for: Natural variation in BnaA07.MKK9 confers resistance to Sclerotinia stem rot in oilseed rape
Source: Nat Commun. 2024 Jun 13;15:5059. doi: 10.1038/s41467-024-49504-6 (PMC11176195; doi:10.1038/s41467-024-49504-6)
Supplement: Supplementary file 5 — Supplementary Data 2 [file 41467_2024_49504_MOESM5_ESM.xlsx]

## Sheet: Sheet2
Supplementary Data 2 Genotyping of BnaMKK9 mutants and their transmission to T1, T2, and T4 generations.
Analysis of T0 plants				Mutation segregation in T1 plants					Mutation segregation in T2 plants					Mutation segregation in T4 plants
Plant ID	Genotpy of BnaMKK9	Mutation detected (bp)		No.of tested plants with editing	WT	Hetero	Homo		No.of tested plants with editing	WT	Hetero	Homo		No.of tested plants with editing	WT	Hetero	Homo
#5	BnaA02.MKK9: Aa	+1		16	6	10	0		4	2	1	1		100	0	0	100
	BnaA07.MKK9:Bb	+1		16	6	9	1		4	3	1	0		100	0	0	100
	BnaC02.MKK9:CC	/		16	12	4	0		4	1	3	0		100	0	0	100
	BnaC06.MKK9: Dd	-2		16	0	16	0		4	2	1	1		100	20	52	28
#7	BnaA02.MKK9: Aa	+1		14	8	6	0		8	2	6	0		160	50	70	40
	BnaA07.MKK9:Bb	-1		14	13	1	0		8	0	0	8		160	0	0	160
	BnaC02.MKK9:CC	/		14	9	4	1		8	1	6	1		160	0	0	160
	BnaC06.MKK9: Dd	-1		14	0	14	0		8	0	4	4		160	35	85	40
Hetero: heterozygous; Homo: homozygous. “-” and “+” indicate the deletion and insertion of nucleotides, respectively. “/” indicates no editing events occurred. Mutations in T0 plants could be stably
transmitted to the later generations. Underlined values indicate the new mutations in the T1 generation.occurred. Mutations in T0 plants could be stably transmitted to the later generations. Underlined
values indicate the new mutations in the T1 generation. Mutations were detected at Tgt1 and Tgt3.
