# Supplementary material for: Natural variation in BnaA07.MKK9 confers resistance to Sclerotinia stem rot in oilseed rape
Source: Nat Commun. 2024 Jun 13;15:5059. doi: 10.1038/s41467-024-49504-6 (PMC11176195; doi:10.1038/s41467-024-49504-6)
Supplement: Supplementary file 6 — Supplementary Data 3 [file 41467_2024_49504_MOESM6_ESM.xlsx]

## Sheet: Sheet1
Supplementary Data 3 Detection of potential off-target sites at esch sgRNA target site of Bnamkk9 quadruple mutants (#5 and #7) in T4 progenies
Sequence name	Sequence	No. of mismatching bases	Putative off-target locus in Darmor reference genome	Region	No. of lines sequenced (T4)	No. of mutations
BnaMKK9-Tgt1	GAGCGTAGAGAGTGTTCTTGTGG		BnaA02.MKK9/BnaC02.MKK9
Off-1	GAACATAGAGAATGTTCTTAAGG	4	BnaA09g47620D	CDS	2	0
Off-2	GAACATAGAGAATGTTCTTAAGG	4	BnaC08g41990D	CDS	2	0
Off-3	GGGCAAAGAGAGTATTCTTGAGG	4	BnaC02g34940D	CDS	2	0
Off-4	GGGCCTAAAGAGTGTTCATGGGG	4	BnaA09g18900D	CDS	2	0
Off-5	TGTCGTTGAGAGTGTTCTTGAGG	4	BnaCnng08990D	CDS	2	0
Off-6	GAGTGTGGAATGTGTTCTTGGGG	4	BnaA09g50420D	CDS	2	0
Off-7	GAGCTCACAGAATGTTCTTGCGG	4	BnaC03g06070D	CDS	2	0
Off-8	GAGCGGAGGGAGTCTTCTTATGG	4	BnaC02g00110D	CDS	2	0
Off-9	GAGCGGAGGGAGTCTTCTTATGG	4	BnaA02g00690D	CDS	2	0
Off-10	GAGTTTAGAGAATGATCTTGAGG	4	chrC06:-2219831	Intergenic	2	0
Off-11	GAGCTTGGGGAGTGATCTTGGGG	4	BnaA06g13840D	CDS	2	0
Off-12	GAGCTTGGGGAGTGATCTTGGGG	4	BnaC05g15270D	CDS	2	0
Off-13	GACCGTAGAGAGCTTTCTTGAGG	3	chrCnn_random:+57263323	Intergenic	2	0
Off-14	GAGCGTGAAGAGGGTTCTTCGGG	4	chrC06:+3916958	Intergenic	2	0
Off-15	GAGCGTGAAGAGGGTTCTTCGGG	4	chrC01:+36276132	Intergenic	2	0
BnaMKK9-Tgt2	CATCCTTCGGGCGCTCGCGGCGG		BnaA02.MKK9/BnaC02.MKK9
Off-16	CATCCCTCGAGCGCTTGCAGCGG	4	chrA10:-4096222	Intergenic	2	0
Off-17	TATCCTTCGGTGGCTCGCGTCGG	4	chrC06:-434952	Intergenic	2	0
Off-18	CATACCTCCGGCGCCCGCGGCGG	4	BnaC06g23550D	CDS	2	0
Off-19	CATCCTCCGCCGGCTCGCGGAGG	4	BnaC03g36200D	CDS	2	0
BnaMKK9-Tgt3	ACGGCAGCTGATGCGAGAGATGG		BnaA07.MKK9/BnaC06.MKK9
Off-20	ATGGCATCTGGTACGAGAGAAGG	4	chrC07:+9916222	Intergenic	2	0
Off-21	ATGGCATCTGGTACGAGAGAAGG	4	chrA02:-4217982	Intergenic	2	0
Off-22	TCGGAAGATGATGTGAGAGACGG	4	BnaC04g43320D	CDS	2	0
Off-23	TCGGCGGCTGATAAGAGAGAAGG	4	BnaC04g25460D	CDS	2	0
Off-24	TCGGCGGCTGATAAGAGAGAAGG	4	BnaA04g03570D	CDS	2	0
Off-25	ACGGAAGTTGATGTGAGAGAGAG	3	BnaCnng19760D	CDS	2	0
Off-26	ACAGGAGCTTAAGCGAGAGATAG	4	BnaC05g18220D	CDS	2	0
Off-27	ACAGGAGCTTAAGCGAGAGATAG	4	BnaA09g30260D	CDS	2	0
Off-28	ACGGCACGTGATGCGGGAGTGGG	4	BnaA08g11990D	CDS	2	0
Off-29	ACGGCACGTGATGCGGGAGTGGG	4	BnaC03g66880D	CDS	2	0
Off-30	ACGGCACCTGCTGCAAGAAATAG	4	BnaA02g11830D	CDS	2	0
Off-31	GCGGGAGCTGATGAGGGAGATAG	4	BnaA01g31990D	CDS	2	0
BnaMKK9-Tgt4	CCTCCTCAACTCGAAGGACGAGG		BnaA07.MKK9/BnaC06.MKK9
Off-32	ACTCCTTAACTCGAAGGGCGAGG	3	BnaC02g22230D	CDS	2	0
Off-33	TCTCCTCAAGTCGAAAGACTCGG	4	chrC03:-54638084	Intergenic	2	0
Off-34	CGTCTTCAACTCCAAAGACGTGG	4	BnaC08g35380D	CDS	2	0
Off-35	CCTCCTCTACTCAAAAGACCCGG	4	chrA07:-22287937	Intergenic	2	0
Off-36	CCTTCTCCACTCAGAGGACGAGG	4	chrC08:+691761	Intergenic	2	0
Off-37	CCTTCTCCACTCAGAGGACGAGG	4	chrCnn_random:-50767481	Intergenic	2	0
Off-38	CCTCCTCAACAGCAAAGACGTGG	4	BnaC05g44450D	CDS	2	0
Off-39	CCTCCTCAACAGCAAAGACGTGG	4	BnaA05g30120D	CDS	2	0
Off-40	CCTGATCAACTCCAAGGACGAGG	3	chrAnn_random:+9762623	Intergenic	2	0
Off-41	CCTGCTTAACTCCAAGGATGAGG	4	chrAnn_random:+18909459	Intergenic	2	0
Off-42	CCTCCGCAACGAGGAGGACGAG	4	BnaAnng20150D	CDS	2	0
Off-43	CCTGATCTACTCCAAGGACGAGG	4	chrAnn_random:+23122088	Intergenic	2	0
Off-44	CCTGATCTACTCCAAGGACGAGG	4	chrAnn_random:+37206886	Intergenic	2	0
Off-45	CCTGATCTACTCCAAGGACGAGG	4	chrAnn_random:-45807849	Intergenic	2	0
Off-46	CCTGATCTACTCCAAGGACGAGG	4	chrAnn_random:-41533491	Intergenic	2	0
Off-47	CCTGATCTACTCCAAGGACGAGG	4	chrAnn_random:-41441798	Intergenic	2	0
Off-48	CCTGATCTACTCCAAGGACGAGG	4	chrAnn_random:-15066110	Intergenic	2	0
The protospacer adjacent motif (PAM) is highlighted in green color. The mismatched nucliotides of each putative off-target sites are shown in red color.
