# Supplementary material for: Natural variation in BnaA07.MKK9 confers resistance to Sclerotinia stem rot in oilseed rape
Source: Nat Commun. 2024 Jun 13;15:5059. doi: 10.1038/s41467-024-49504-6 (PMC11176195; doi:10.1038/s41467-024-49504-6)
Supplement: Supplementary file 7 — Supplementary Data 4 [file 41467_2024_49504_MOESM7_ESM.xlsx]

## Sheet: Sheet1
Supplementary Data 4 Agronomic traits of the J9712 and Bnamkk9 mutants in the experimental ﬁeld.
Line	Plant height (cm)	Branch initiation height (cm)	First effective branch number	Silique number per plant	Silique length (cm)	Silique seed number	Thousand-seed weight (g)
J9712	167.38±3.56	63.99±2.04	9.27±1.03	340.20±16.88	10.55±0.44	20.80±1.01	4.27±0.05
Bnamkk9-#5	168.08±4.43	64.77±2.90	9.08±1.16	332.17±20.59	10.59±0.56	20.92±1.16	4.30±0.08
Bnamkk9-#7	164.46±3.56	62.68±2.57	9.46±1.13	327.69±16.75	10.44±0.44	20.69±1.18	4.31±0.06
Note: Values are means ± SD. n = 15, 12 and 13 for J9712, Bnamkk9-#5 and Bnamkk9-#7, respectively.
