# Supplementary material for: Natural variation in BnaA07.MKK9 confers resistance to Sclerotinia stem rot in oilseed rape
Source: Nat Commun. 2024 Jun 13;15:5059. doi: 10.1038/s41467-024-49504-6 (PMC11176195; doi:10.1038/s41467-024-49504-6)
Supplement: Supplementary file 8 — Supplementary Data 5 [file 41467_2024_49504_MOESM8_ESM.xlsx]

## Sheet: Primers
Supplementary Data 5 All primers used in this study.
PCR primers for genotype of Arabidopsis T-DNA insertion mutants
Primer	Sequence(5' to 3')	Application
AtMKK9-LR1	CGATGAACGATCTTAAGAGCG	genotype for Atmkk9 (SALK_017378)
AtMKK9-RP1	TTAGAAGCTTTTCCACGTTGG
AtMKK9-LR2	GGCTTTAGTACGTGAACGTCG	genotype for Atmkk9 (SAIL_060_H06)
AtMKK9-RP2	CCCAAAACTTATGTACACGATTG
AtMPK3-LR	ATTTTTGTCAACAATGGCCTG	genotype for Atmpk3 (SALK_151594)
AtMPK3-RP	TCTGCCTTTTCACGGAATATG
AtMPK6-LR	CTCTGGCTCATCGCTTATGTC	genotype for Atmpk6 (SALK_127507)
AtMPK6-RP	ATCTATGTTGGCGTTTGCAAC
AtMPK3-LR1	CAGAATGTTGACGTTTGACCCC	genotype for AtMPK3SR
AtMPK3-RP1	CGCAGCTATTGTCAAGCCTAAC
AtMPK6-LR1	GCAGTTCGGCTATGAATTCTG
AtMPK6-RP	GACTAACCTGTGATTCTCCG
LBa1	ATGGTTCACGTAGTGGGCCATCG	Left border primer for AtMPK3SR
LBb1.3	ATTTTGCCGATTTCGGAAC	Left border primer for SALK lines
LB1	GGCTTTAGTACGTGAACGTCG	Left border primer for SAIL lines
PCR primers for gene cloning
Primer	Sequence(5' to 3')	Application
BnaA07.MKK9-1F	ATGGCTTTGGTAAGAGAACG	Gene cloning for BnA07.MKK9Hap0/Hap1/Hap2
BnaA07.MKK9-1R	CTAAAGATCCTCCCGGAGAA
BnaA07.MKK9-2F	ATGGCTTTGGTAAGAGAACG	generating BnaA07.MKK9DD by site-directed mutagenesis
BnaA07.MKK9-2R	TTGGATTCCTGCAACGACTACGTCG
BnaA07.MKK9-3F	GTTGCAGGAATCCAAGTCCCGGACC
BnaA07.MKK9-3R	CTAAAGATCCTCCCGGAGAA
BnaA07.MKK9-4F	ATGGCTTTGGTAAGAGAACG	generating BnA07.MKK9KR by site-directed mutagenesis
BnaA07.MKK9-4R	GACAGTTCTCAAAGCGTAGAGG
BnaA07.MKK9-5F	TACGCTTTGAGAACTGTCAACGG
BnaA07.MKK9-5R	CTAAAGATCCTCCCGGAGAA
BnaC03.MPK3-1F	CTGAAGTTGACTTATCGCGA	Gene cloning for BnaC03.MPK3
BnaC03.MPK3-1R	GGATTCGGTTGCTGCTCTTC
BnaC03.MPK3-2F	ATGAACAACGCCGGCGGCC	generating for BnaC03.MPK3KR by site-directed mutagenesis
BnaC03.MPK3-2R	CAATCATAAACTCGTTCTC
BnaC03.MPK3-3F	TGAGTTTGTTGTTACCAGA
BnaC03.MPK3-3R	CTAAGCATATGTTGGATT
BnaC03.MPK3-4F	ATGAACAACGCCGGCGGCC	generating for BnaC03.MPK3KR/AEF by site-directed mutagenesis
BnaC03.MPK3-4R	AAACTCAGCCATAAACTCG
BnaC03.MPK3-5F	GCTGAGTTTGTTGTTACCA
BnaC03.MPK3-5R	CAATCATAAACTCGTTCTC
BnaC03.MPK6-1F	ATGGACGGTGGAACGGGTCA	Gene cloning for BnaC03.MPK6
BnaC03.MPK6-1R	TCCCATTCAAGCTATTGCTGG
BnaC03.MPK6-2F	ATGGACGGTGGAACGGG	Gene cloning for BnaC03.MPK6KR by site-directed mutagenesis
BnaC03.MPK6-2R	AATCATGAAGTCGCTCTC
BnaC03.MPK6-3F	TGAGTTCGTTGTCACGAGG
BnaC03.MPK6-3R	TCAAGCTATTGCTGGCTG
BnaC03.MPK6-4F	ATGGACGGTGGAACGGG	Gene cloning for BnaC03.MPK6KR/AEF by site-directed mutagenesis
BnaC03.MPK6-4R	GAACTCAGCCATGAAGTCG
BnaC03.MPK6-5F	GCTGAGTTCGTTGTCACG
BnaC03.MPK6-5R	TCAAGCTATTGCTGGCTG
BnaC05.MPK1-1F	TAATGGCGACACCAGTTGA	Gene cloning for BnaC05.MPK1
BnaC05.MPK1-1R	CTCTGTTAGTTACCAGTAGATGAC
BnaA02.MPK2-1F	GGAAGAATGGCGACTCCGGTTGA	Gene cloning for BnaA02.MPK2
BnaA02.MPK2-1R	TCAGAGCTCAGAGTTAACAG
BnaC03.MPK4-1F	ATGTCGGCGGAGAACTGTTTTGGCGGC	Gene cloning for BnaC03.MPK4
BnaC03.MPK4-1R	TCTCCCTTACTGAGGATTGA
BnaC09.MPK5-1F	GTGTCAATCTTGATTTGAAAATGT	Gene cloning for BnaC09.MPK5
BnaC09.MPK5-1R	TTAATTGGTCGGATGAGGATTG
BnaA09.MPK7-1F	ATGGAGAGTCCATGTAACTAT	Gene cloning for BnaA09.MPK7
BnaA09.MPK7-1R	TGATGACGATGGTGATTAGGG
BnaA09.MPK8-1F	ATGGGTGGTGGTGGGAATCT	Gene cloning for BnaA09.MPK8
BnaA09.MPK8-1R	TTAAGAATTACGAAGAGAAGC
BnaCnn.MPK9-1F	TGGAGGTGTTTGATGGATGG	Gene cloning for BnaCnn.MPK9
BnaCnn.MPK9-1R	ACTCCCCTCTCCAACATCAT
BnaC04.MPK10-1F	GAAAGAATTGGAGTAGTCATGGAAC	Gene cloning for BnaC04.MPK10
BnaC04.MPK10-1R	GTTGGTTAAGGGCTGAAAGCT
BnaC04.MPK12-1F	CTGTCTGGTTCTTGGTCTGATT	Gene cloning for BnaC04.MPK12
BnaC04.MPK12-1R	GCTCATTTTGTTGTTGTCTCC
BnaC08.MPK13-1F	GCAGCTACTTGAGTGATGAAACA	Gene cloning for BnaC08.MPK13
BnaC08.MPK13-1R	TCCGAGTTCTTACAAAGCAGA
BnaA07.MPK15-1F	CAATGGGTGGTGGTGGTAG	Gene cloning for BnaA07.MPK15
BnaA07.MPK15-1R	TGAGTGAGTGTGAGAGTGAGAAAC
BnaC09.MPK16-1F	GCTCTGTAGCTGAAGATGCAGA	Gene cloning for BnaC09.MPK16
BnaC09.MPK16-1R	ACTTAGTACCAGCGGCTCATT
BnaA06.MPK17-1F	AGGAATCATCATGTTGGAGAAAGAG	Gene cloning for BnaA06.MPK17
BnaA06.MPK17-1R	TTCGTGCGACTAAGAGACAG
BnaA05.MPK18-1F	TAGGACACGAAAGAGATGGAC	Gene cloning for BnaA05.MPK18
BnaA05.MPK18-1R	GGAGACCCTAAATAGTTGTGCC
BnaA01.MPK19-1F	AGGATGCAGCAAGTTCAGGC	Gene cloning for BnaA01.MPK19
BnaA01.MPK19-1R	CGTTTGTTGGTGTCAGGTGA
BnaCnn.MPK20-1F	CTCACCCTCATCAATTTCGTA	Gene cloning for BnaCnn.MPK20
BnaCnn.MPK20-1R	TTAAGGTTTGGTCCGGTTTAG
PCR primers for vector constructions
Primer	Sequence(5' to 3')	Application
BnaA07.MKK9-6F	ACTAGTTCTAGAGTCGAGGTCATGGCTTTGGTAAGAGAACG	Vector construction for BnA07.MKK9DD-OE for B.napus transgenic plants
BnaA07.MKK9-6R	GGCGCGCCTCGAGGGGGGGCCTAAGATCCTCCCGGAGA
BnaA07.MKK9-7F	CATCACCGCGGCCGCGAATTCATGGCTTTGGTAAGAGAACG	Vector construction for BnA07.MKK9DD-OE for Arabidopsis transgenic plants
BnaA07.MKK9-7R	TGCGGCCGCCTCGAGCCCGGGCTAAAGATCCTCCCGGAG
BnaC03.MPK3-6F	ACTAGTTCTAGAGTCGAGGTCATGAACAACGCCGGC	Vector construction for BnaC03.MPK3-OE
BnaC03.MPK3-6R	GGCGCGCCTCGAGGGGGGGCCAGCATATGTTGGATT
BnaC03.MPK6-6F	ACTAGTTCTAGAGTCGAGGTCATGGACGGTGGAACG	Vector construction for BnaC03.MPK6-OE
BnaC03.MPK6-6R	GGCGCGCCTCGAGGGGGGGCCAGCTATTGCTGGCTG
BnaA07.MKK9-8F	CACCATGGCTTTGGTAAGAGAACG	Vector construction for BnA07.MKK9DD-pENTR/D-TOPO®
BnaA07.MKK9-8R	CTATTTGTCATCATCGTCCTTGTAGTCAAGATCCTCCCGGAG
BnaA07.MKK9-9F	GTACCAGATTACGCTCATATGATGGCTTTGGTAAGA	Vector construction for BnaA07.MKK9-AD
BnaA07.MKK9-9R	ATGCCCACCCGGGTGGAATTCCTAAAGATCCTCCCG
BnaC03.MPK3-7F	TCAGAGGAGGACCTGCATATGATGAACAACGCCGGC	Vector construction for BnaC03.MPK3-BD
BnaC03.MPK3-7R	TCGACGGATCCCCGGGAATTCCTAAGCATATGTTGG
BnaC03.MPK6-7F	TCAGAGGAGGACCTGCATATGATGGACGGTGGAACG	Vector constructionfor BnaC03.MPK6-BD
BnaC03.MPK6-7R	TCGACGGATCCCCGGGAATTCTCAAGCTATTGCTGG
BnaC05.MPK1-2F	TCAGAGGAGGACCTGCATATGATGGCGACACCAGTT	Vector construction for BnaC05.MPK1-BD
BnaC05.MPK1-2R	TCGACGGATCCCCGGGAATTCTCAGAGCAGCTCAGA
BnaA02.MPK2-2F	TCAGAGGAGGACCTGCATATGATGGCGACTCCGGTT	Vector construction for BnaA02.MPK2-BD
BnaA02.MPK2-2R	TCGACGGATCCCCGGGAATTCTCAGAGCTCAGAGTT
BnaC03.MPK4-2F	TCAGAGGAGGACCTGCATATGATGTCGGCGGAGAAC	Vector construction for BnaC03.MPK4-BD
BnaC03.MPK4-2R	TCGACGGATCCCCGGGAATTCTTACTGAGGATTGAA
BnaC09.MPK5-2F	TCAGAGGAGGACCTGCATATGATGTCCTCTGAAACT	Vector construction for BnaC09.MPK5-BD
BnaC09.MPK5-2R	TCGACGGATCCCCGGGAATTCTTAATTGGTCGGATG
BnaA09.MPK7-2F	TCAGAGGAGGACCTGCATATGATGGCGATGTTAGTT	Vector construction for BnaA09.MPK7-BD
BnaA09.MPK7-2R	TCGACGGATCCCCGGGAATTCTTAGGGGTTTGCAGT
BnaA09.MPK8-2F	TCAGAGGAGGACCTGCATATGATGGGTGGTGGTGGG	Vector construction for BnaA09.MPK8-BD
BnaA09.MPK8-2R	TCGACGGATCCCCGGGAATTCTTAAGAATTACGAAG
BnaCnn.MPK9-2F	TCAGAGGAGGACCTGCATATGATGGGTGCTACTCAC	Vector construction for BnaCnn.MPK9-BD
BnaCnn.MPK9-2R	TCGACGGATCCCCGGGAATTCTCAAGTGTGGAGAGC
BnaC04.MPK10-2F	TCAGAGGAGGACCTGCATATGATGGAACCAACCAAT	Vector construction for BnaC04.MPK10-BD
BnaC04.MPK10-2R	TCGACGGATCCCCGGGAATTCTTAAGGGCTGAAAGC
BnaC04.MPK12-2F	TCAGAGGAGGACCTGCATATGATGTCAGGAGAATCA	Vector construction for BnaC04.MPK12-BD
BnaC04.MPK12-2R	TCGACGGATCCCCGGGAATTCTCAATGGTCAGGATT
BnaC08.MPK13-2F	TCAGAGGAGGACCTGCATATGATGGAGAACATGGAA	Vector construction for BnaC08.MPK13-BD
BnaC08.MPK13-2R	TCGACGGATCCCCGGGAATTCTTAAGGGTCTTGAAT
BnaA07.MPK15-2F	TCAGAGGAGGACCTGCATATGATGGGTGGTGGTGGT	Vector construction for BnaA07.MPK15-BD
BnaA07.MPK15-2R	TCGACGGATCCCCGGGAATTCTTAAGTATTGTGTAG
BnaC09.MPK16-2F	TCAGAGGAGGACCTGCATATGATGCAGACTGATCAA	Vector construction for BnaC09.MPK16-BD
BnaC09.MPK16-2R	TCGACGGATCCCCGGGAATTCTTAGTACCAGCGGCT
BnaA06.MPK17-2F	TCAGAGGAGGACCTGCATATGATGTTGGAGAAAGAG	Vector construction for BnaA06.MPK17-BD
BnaA06.MPK17-2R	TCGACGGATCCCCGGGAATTCCTAAGAGACAGCAGA
BnaA05.MPK18-2F	TCAGAGGAGGACCTGCATATGATGGACTTTTTCACA	Vector construction for BnaA05.MPK18-BD
BnaA05.MPK18-2R	TCGACGGATCCCCGGGAATTCCTAAATAGTTGTGCC
BnaA01.MPK19-2F	TCAGAGGAGGACCTGCATATGATGCAGCAAGTTCAG	Vector construction for BnaA01.MPK19-BD
BnaA01.MPK19-2R	TCGACGGATCCCCGGGAATTCCTAAGACATGCCATA
BnaCnn.MPK20-2F	TCAGAGGAGGACCTGCATATGATGATGCAGGCAGAT	Vector construction for BnaCnn.MPK20-BD
BnaCnn.MPK20-2R	TCGACGGATCCCCGGGAATTCCTAGTACATCTTTGA
BnaA07.MKK9-10F	CAGGCCTGGCGCGCCACTAGTATGGCTTTGGTAAGAGAA	Vector construction for BnA07.MKK9KR-pSPYCE
BnaA07.MKK9-10R	ACCCTCGAGGTCGACAGTACTAAGATCCTCCCGGAGAA
BnaC03.MPK3-8F	CAGGCCTGGCGCGCCACTAGTATGAACAACGCCGGC	Vector construction for BnaC03.MPK3-pSPYNE
BnaC03.MPK3-8R	ACCCTCGAGGTCGACAGTACTCTAAGCATATGTTGG
BnaC03.MPK6-8F	CAGGCCTGGCGCGCCACTAGTATGGACGGTGGAACG	Vector construction for BnaC03.MPK6-pSPYNE
BnaC03.MPK6-8R	ACCCTCGAGGTCGACAGTACTTCAAGCTATTGCTGG
BnaA07.MKK9-11F	GAGAACACGGGGGACGAGCTCATGGCTTTGGTAAGA	Vector construction for BnA07.MKK9KR- nLUC
BnaA07.MKK9-11R	CGCGTACGAGATCTGGTCGACAAGATCCTCCCGGAG
BnaC03.MPK3-9F	TACGCGTCCCGGGGCGGTACCATGAACAACGCCGGC	Vector construction for BnaC03.MPK3- cLUC
BnaC03.MPK3-9R	TGTAGTCCATTTGTTGGATCCCTAAGCATATGTTGG
BnaC03.MPK6-9F	TACGCGTCCCGGGGCGGTACCATGGACGGTGGAACG	Vector construction for BnaC03.MPK6- cLUC
BnaC03.MPK6-9R	TGTAGTCCATTTGTTGGATCCTCAAGCTATTGCTGG
BnaA07.MKK9-12F	TTCCAGGGGCCCCTGGGATCCATGGCTTTGGTAAGAGAACG	Vector construction for GST-BnA07.MKK9Hap0/Hap1/Hap2
BnaA07.MKK9-12R	CTCGAGTCGACCCGGGAATTCCTAAAGATCCTCCCGGAGA
BnaC03.MPK3-10F	TCGAGCTCCGTCGACAAGCTTATGAACAACGCCGGC	Vector construction for BnaC03.MPK3/ BnaC03.MPK3KR/ BnaC03.MPK3KR/AEF-His
BnaC03.MPK3-10R	CTCGAGTGCGGCCGCAAGCTTAGCATATGTTGGATT
BnaC03.MPK6-10F	TCGAGCTCCGTCGACAAGCTTATGGACGGTGGAACG	Vector construction for BnaC03.MPK6/ BnaC03.MPK6KR/ BnaC03.MPK6KR/AEF-His
BnaC03.MPK6-10R	CTCGAGTGCGGCCGCAAGCTTAGCTATTGCTGGCTG
BnaA07.MKK9-13F	AGAGGACTTGAATTCGGTACCTATGGCTTTGGTAAG	Vector construction for BnA07.MKK9KR-Myc
BnaA07.MKK9-13R	GTCCTAGGCTACGTAGGATCCCTAAAGATCCTCCCG
BnaC03.MPK3-11F	GACGATGATAAGGGC GGTACCATGAACAACGCCGGC	Vector construction for BnaC03.MPK3-Flag
BnaC03.MPK3-11R	GTCCTAGGCTACGTAGGATCCCTAAGCATATGTTGG
BnaC03.MPK6-11F	GACGATGATAAGGGC GGTACCATGGACGGTGGAACG	Vector construction for BnaC03.MPK6-Flag
BnaC03.MPK6-11R	GTCCTAGGCTACGTAGGATCCTCAAGCTATTGCTGG
qPCR or RT-PCR primers for genes expression
Primer	Sequence(5' to 3')	Application
AtEF-1α-F	TGAGCACGCTCTTCTTGCTTTCA	qRT-PCR for AtEF-1α
AtEF-1α-R	GGTGGTGGCATCCATCTTGTTACA
AtUBQ10-F	GACGCTTCATCTCGTCC	qRT-PCR for AtUBQ10
AtUBQ10-F	GTAAACGTAGGTGAGTCCA
AtActin2-F	GCTTCGTATTGCTCCTGAAG	RT-PCR for AtActin2
AtActin2-R	GAAGAGAGAAACCCTCGTAG
AtMKK9-1F	TCTCGGATGCGGAAACG	RT-PCR for AtMKK9
AtMKK9-1R	GCAAAGGAAAATGACCAACG
AtMPK3-1F	TGGATACGGAGACGAACGA	RT-PCR for AtMPK3
AtMPK3-1R	TTTACCAGGGAACAAAGGCT
AtMPK6-1F	CAGATGCCTGGGATTGAGA	RT-PCR for AtMPK6
AtMPK6-1R	AGGGAAGAGTGGCTTACGG
BnaUBC9-F	TCCATCCGACAGCCCTTACTCT	qRT-PCR for BnaUBC9
BnaUBC9-R	ACACTTTGGTCCTAAAAGCCACC
BnaUBC10-F	GAAGACATGTTTCATTGGCAGGC	qRT-PCR for BnaUBC10
BnaUBC10-R	CTTAGGAGGTTTGAAAGGGTAATCA
BnaA07.MKK9-14F	ACAGTCGCTACCTCCGGTGA	RT-PCR for BnaA07.MKK9
BnaA07.MKK9-14R	CCTAAACTCCTCCGAGCACC
BnaActin7-1F	AGCTGGAGACGGCTAAGAG	RT-PCR for BnaActin7
BnaActin7-1R	GTTGGAAAGTGCTGAGGGA
BnaA07.MKK9-15F	ACAGTCGCTACCTCCGGTGA	qRT-PCR for BnaA07.MKK9
BnaA07.MKK9-15R	GACAGTTTTCAAAGCGTAGAGG
BnaC03.MPK3-12R	CTCATCTGATTACACAGCTGCTATA	qRT-PCR for BnaC03.MPK3
BnaC03.MPK3-12R	GCAACTCTGTCAATAAGCGC
BnaC03.MPK6-12F	GCGCTTATGGCATCGTTTGC	qRT-PCR for BnaC03.MPK6
BnaC03.MPK6-12R	CTTGATCTCACGGAGAGTT
PCR primers for targets identification in Bnamkk9 KO mutants
Primer	Sequence(5' to 3')	Application
BnaA02.MKK9-1F	AACCGTCCTCTCTAACTC	Genotyping of BnaA02.MKK9 in tgt1 and tgt2
BnaA02.MKK9-1R	CTGGAGAAAAGGGTGGCCG
BnaA07.MKK9-16F	CACGGCGGACCTCTACGCTT	Genotyping of BnaA07.MKK9 in tgt3 and tgt4
BnaA07.MKK9-16R	CGTCGGAGCCACCACCGGAA
BnaC02.MKK9-1F	TCCATCACCACCGCCGCCT	Genotyping of BnaC02.MKK9 in tgt1 and tgt2
BnaC02.MKK9-1R	TTCCCGGAGAAAAGGATGGCCA
BnaC06.MKK9-1F	CCACAGTCGCTACCTCCGGT	Genotyping of BnaC06.MKK9 in tgt3 and tgt4
BnaC06.MKK9-1R	GCGTACACGTCGGAGCCT
PCR primers for potential off-targets in Bnamkk9 KO mutants
Primer	Sequence(5' to 3')	Application
Off-1-F	ATGGCACAAGACACTCGAG	Genotyping of Off-1 in Tgt1
Off-1-R	GGATTCAAACGGAGAGTGTTGAG
Off-2-F	TCGTGGATAAGGACGTGGGCTAT	Genotyping of Off-2 in Tgt1
Off-2-R	AAACGCACGACGGTTCTTGATC
Off-3-F	GATGATGGTGATGAGTACG	Genotyping of Off-3 in Tgt1
Off-3-R	CTGCCTTAGCTTCTTCACTCTG
Off-4-F	CCGACCAAAACCAAATGGGAACC	Genotyping of Off-4 in Tgt1
Off-4-R	CTATGGTATGTTTCATGGACCG
Off-5-F	GCGTGGAGTTGCAACCTGAGCTT	Genotyping of Off-9 in Tgt1
Off-5-R	CCTGGAGATAGGAGACAGAG
Off-6-F	GCTTCTTCATCCACTTGC	Genotyping of Off-10 in Tgt1
Off-6-R	CACCTACAATCATCGTCCCTA
Off-7-F	CACACGCTATCATTAGGTCCC	Genotyping of Off-11 in Tgt1
Off-7-R	TCAGATTTTAAGTCCTCCCTGC
Off-8-F	ACCAAGAGCAGGAACAGT	Genotyping of Off-12 in Tgt1
Off-8-R	GAGAGGTAAGGAGACATGTTC
Off-9-F	AACGTGCGGATCAACCTCAA	Genotyping of Off-13 in Tgt1
Off-9-R	AACGCAAACATCCTGTTCCCG
Off-10-F	CGTCATCCTCAGCAACCAAAG	Genotyping of Off-14 in Tgt1
Off-10-R	TCTCAGAGGTCAAACTGGCTC
Off-11-F	TGGTGCTTGGGTCACTGAAG	Genotyping of Off-15 in Tgt1
Off-11-R	CTGCAGACAACAAACACTCC
Off-12-F	TATGGTGGTGCTTGGGTCA	Genotyping of Off-16 in Tgt1
Off-12-R	GGTATCAATCGCACTGCAGC
Off-13-F	GGAGCTTCCTGTGATCAACATGT	Genotyping of Off-17 in Tgt1
Off-13-R	GCTATGATCTCTTCGGTTACG
Off-14-F	TTGAGAGCTCGTGCAGTGGAA	Genotyping of Off-18 in Tgt1
Off-14-R	TAGGACTCGTAAACCGTCTG
Off-15-F	CGATACTTCGGAAGACGTCGA	Genotyping of Off-19 in Tgt1
Off-15-R	AACAACGAGTGTCATCCTGG
Off-16-F	TACGAGGAGTTCTCCTTCAGC	Genotyping of Off-20 in Tgt2
Off-16-R	ACAACGGCTTCCTTGCTTCG
Off-17-F	CAAGACCCATCGCAAGACAG	Genotyping of Off-21 in Tgt2
Off-17-R	AAACCTCTCTTCGACGAAGG
Off-18-F	GACTTGTGCGTACATGAG	Genotyping of Off-22 in Tgt2
Off-18-R	TTAAAGATCCTCCCGGAGG
Off-19-F	ATGGTCGTCTTCCCCAAAT	Genotyping of Off-24 in Tgt2
Off-19-R	AAGGCGCTGAGCAGAGAGTTGT
Off-20-F	GCAGAGAGATGATGGGATCTTC	Genotyping of Off-26 in Tgt3
Off-20-R	CATCTATGTCACCTGCGTAGC
Off-21-F	CATATCCTGAGGTGCTTCTGC	Genotyping of Off-27 in Tgt3
Off-21-R	CGAGGTGATACAGAGAGAAGATGG
Off-22-F	GGCGATGGAAGTGTTTCAAG	Genotyping of Off-29 in Tgt3
Off-22-R	AAGAACCCTACTCACCGCAA
Off-23-F	ATGGGTTCTTGCCTCAGC	Genotyping of Off-31 in Tgt3
Off-23-R	GTTGTCTGATCGATCCAACCTC
Off-24-F	GGTCAACGCTCTATTTGTG	Genotyping of Off-32 in Tgt3
Off-24-R	GGAGTGAGAGTTGTCTGATCG
Off-25-F	CCTGCTCCATTATCCATGGACAAC	Genotyping of Off-35 in Tgt3
Off-25-R	CGACAGTTCAACGGAATCTGC
Off-26-F	GAGTCTGGTAACCTCCATGC	Genotyping of Off-36 in Tgt3
Off-26-R	GGATAGAAAGGTTCCACCCG
Off-27-F	GCTTCACAGGTTGTGTCAAG	Genotyping of Off-37 in Tgt3
Off-27-R	CCACTCGTCTTTGCAAGAGG
Off-28-F	ATGCAAACACACGACCAG	Genotyping of Off-38 in Tgt3
Off-28-R	TTGAGGCATAGGAACGTCTC
Off-29-F	CTCATATGCAACCACCACACG	Genotyping of Off-39 in Tgt3
Off-29-R	CCTTATATACGCGTGGCGTT
Off-30-F	GATGAGTGCCTAGTACTGG	Genotyping of Off-40 in Tgt3
Off-30-R	ACGCTAGTACCCTACAGTTG
Off-31-F	CACAGATTCAGCAACCAGC	Genotyping of Off-42 in Tgt3
Off-31-R	GAGACTTGTATTGGATGCAGC
Off-32-F	CAGTCGTCGGTGAAGTATC	Genotyping of Off-44 in Tgt4
Off-32-R	CTCCCGAGTCAAACCTCT
Off-33-F	GGTGGGACTAACTGATATGTGG	Genotyping of Off-45 in Tgt4
Off-33-R	GCTGGTCGCTAGAAGATT
Off-34-F	GTATGGTGGACCTGTTTG	Genotyping of Off-47 in Tgt4
Off-34-R	CTTCGAGATCATGTAGCAC
Off-35-F	GGAAACGAAGAGAAGGAGAG	Genotyping of Off-48 in Tgt4
Off-35-R	TTTGGACCGGAACGTCTGAA
Off-36-F	AGTGCTCAGAGATGGTCCTCTG	Genotyping of Off-49 in Tgt4
Off-36-R	GTCTGGAATCGACTTGACTC
Off-37-F	GGCAGAGAGACTTACCATTAGG	Genotyping of Off-50 in Tgt4
Off-37-R	ATACCTGATCTGAGCTCCTTC
Off-38-F	ATGACGTCACCGGCATCTT	Genotyping of Off-51 in Tgt4
Off-38-R	CCCAAACGGATCTGAATCAC
Off-39-F	CGAAACCAACGTCGGAATG	Genotyping of Off-52 in Tgt4
Off-39-R	AAACCAAGAGAGCAGAGG
Off-40-F	CCACTACGAGTTTGTGG	Genotyping of Off-53 in Tgt4
Off-40-R	CAATCCTTGATTGCCCTG
Off-41-F	GCTACACCTCCTGAGAA	Genotyping of Off-54 in Tgt4
Off-41-R	CATTAGAAGCAGCCACG
Off-42-F	AGGAAGACAGCATTCAGGACCA	Genotyping of Off-55 in Tgt4
Off-42-R	CTGAGACGCCTTGGTCAGAAA
Off-43-F	ATGTCGTTCGGTCTGACCA	Genotyping of Off-56 in Tgt4
Off-43-R	TTCTCTGGATCCACTGAGACG
Off-44-F	GCTTGACGTGTGGTAAT	Genotyping of Off-57 in Tgt4
Off-44-R	CGAGTTTGTAGTGATGC
Off-45-F	CCAATCCTTGACTGCCCTGAT	Genotyping of Off-58 in Tgt4
Off-45-R	TGCCGTTCGGTCTGACCAAT
Off-46-F	CTTACTGTTCATGGG	Genotyping of Off-59 in Tgt4
Off-46-R	CGTTCGGTCTGACCAAT
Off-47-F	CATCTCGTACACTCTTCGGA	Genotyping of Off-60 in Tgt4
Off-47-R	GTAGTGATGTCGTTCGGTC
Off-48-F	TTCGGTCTGACCAATGCAC	Genotyping of Off-61 in Tgt4
Off-48-R	CAATATGACCGAGGAACC
