# Supplementary material for: Natural variation in BnaA07.MKK9 confers resistance to Sclerotinia stem rot in oilseed rape
Source: Nat Commun. 2024 Jun 13;15:5059. doi: 10.1038/s41467-024-49504-6 (PMC11176195; doi:10.1038/s41467-024-49504-6)
Supplement: Supplementary file 10 — Source Data [file 41467_2024_49504_MOESM10_ESM.xlsx]

## Sheet: Figure1
Figure 1a			Figure 1e	FPKM					Figure 1f			Figure 1g kinase activity of BnaA07.MKK9 (pMBP/MBP)
Accession No.	Lesion length (cm)			Stem		Leaf						Replication	Mock	S. sclerotiorum
2	4.43			Mock	48 hpi	Mock	12 hpi					Rep 1	0.2105	0.288
10	4.55		BnaA07G0255300ZS	0	0	0	0					Rep 2	0.1887	0.2556
12	7.01		BnaA07G0255400ZS	0	0	0	0					Rep 3	0.2024	0.289
14	7.48		BnaA07G0255500ZS	45.4341	298.753	14.01	77.03
26	10.96		BnaA07G0255600ZS	4.94749	26.5434	11.545	51.595						Figure 1g
28	8.79		BnaA07G0255700ZS	0	0	0	0
30	7.53		BnaA07G0255800ZS	0.658726	0.239137	3.92	3.56
32	6.39
36	6.5
42	4.37
44	6.81
48	7.4
50	7.75
R215	5.84
R426	6.68
R196	7.82
64	8.62
80	9.33
82	4.74
86	5.99
88	6.63
92	9.63
94	9.98
104	4.76
108	8.51
110	6.7
116	4.86
118	3.33
120	3.03
122	7.23
124	5.73
126	6.14
130	6.52
132	5.84
134	4.21
136	6.25
138	7.81
142	7.49
144	7.76
148	5.25
150	5.31
152	5.17
154	6.87
156	2.51
158	6.31
162	8.98
164	5.68
166	4.28
168	5.32
178	6.05
180	6.66
182	5.1
190	5.78
192	6.02
198	2.22
200	10.75
206	6.26
218	11.58
220	7.16
222	7.39
226	6.73
228	7.15
230	8.78
232	7.23
234	1.25
236	5.49
238	3.96
240	6.6
244	7.83
246	4.85
254	4.44
260	7.28
262	3.74
264	4.76
266	7.98
270	7.78
276	3.1
278	6.71
280	7.56
282	3.46
286	5.74
292	10.63
294	7.97
296	6.47
304	6.03
308	8.36
310	7.45
316	5.84
322	3.94
328	7.5
330	9.33
R204	6.9
344	6.51
346	3.22
354	7.13
358	5.95
360	9.75
362	4.91
368	11.27
372	6.23
378	7.53
380	6.7
384	9.66
386	7.35
388	7.59
390	4.71
392	5.24
394	6.8
396	8.51
398	4.53
400	4.16
402	8.87
408	7.5
410	4.27
412	5.36
414	5.34
416	7.65
R406	6.38
420	5.3
422	1.9
424	4.53
428	4.85
430	6.84
434	3.76
436	4.12
438	4.86
440	1.39
442	4.33
444	5.58
446	5.96
448	4.4
450	4.38
452	7.63
454	6.36
456	4.3
458	4.26
460	5.51
462	6.1
464	1.96
466	9.68
468	7.47
470	8.23
472	9.94
476	9.72
478	8.97
480	9.48
482	10.18
486	6.25
488	10.5
492	11.22
500	8.66
504	8.85
506	8.11
508	5.33
510	4.43
512	6.21
516	3.73
518	9.56
522	7.33
524	3.15
528	5.14
530	7.7
532	7.68
534	9.54
536	6.58
540	6.68
542	6.8
548	10.15
550	9.25
554	11.1
556	6.56
558	5.98
562	10.45
566	3.63
568	3.64
570	6.35
574	9.75
576	5.18
578	3.99
584	8.42
586	5.71
590	6.93
592	9.2
594	9.36
600	7.18
602	6.85
604	7.41
606	7.03
608	10.28
610	7.58
612	8.31
614	8.03
618	6.04
620	6.29
622	9.52
624	5.69
628	9.05
630	10.5
638	6.89
640	10.59
642	7.24
654	4.36
660	7.41
664	7.83
666	7.35
672	11.2
676	8.33
680	7.08
682	6.49
684	6.62
690	7.16
696	5.92
702	7.58
712	7.98
718	7.36
720	6.78
728	5.89
732	6.05
738	6.48
746	6.86
760	4
762	3.86
772	7.8
776	5.32
778	5.71
784	3.98
788	7.1
794	6.04
796	3.92
800	5.56
802	11.38
804	5.29
808	5.28
810	4.41
R576	6.17
814	4.07
816	1.9
818	7.93
822	6.05
824	2.77
828	8.77
830	7.35
836	7.87
838	9.44
840	5.7
846	7.08
852	7.53
854	7.13
858	8.58
862	3.72
864	9.91
866	8.82
872	10.3
878	5.27
880	8.35
884	9.56
896	6.6
898	3.16
900	6.92
902	10.44
904	11.05
906	6.52
910	8.44
912	8.96
918	8.31
920	7.62
924	9.34
926	6.07
928	5.31
930	6.58
932	4.34
934	6.93
936	6.75
946	6.14
948	7.08
950	5.34
954	3.18
956	5.11
960	9.38
962	5.93
964	10.28
7y304	10.89
976	7.73
980	5.54
986	6.7
992	6.45
994	5.59
996	5.51
998	6.28
1002	7.03
1004	7.35
1006	7.52
1014	6.41
1016	7.79
1024	7.5
1026	5.94
1028	5.65
1032	6.93
1034	6.75
1036	4.22
1042	7.93
1044	7.45
1046	5.79
1048	6.49
1050	7.4
1052	7.43
56	5.61
290	3.23
314	5.81
160	6.59
170	7.29
272	6.15
274	4.84
374	5.21
526	4.88
582	7.36
598	7.04
750	7.46
754	5.83
758	3.2
820	3.85
876	6.79

## Sheet: Figure2
Figure 2a Lesion area (cm2)						Figure 2c Lesion length (cm)						Figure 2g Lesion area (cm2)				Figure 2i Lesion length (cm)				Figure 2n Lesion area (cm2)
J9712	EV	#12	#35	#51		J9712	EV	#12	#35	#51		J9712	KO-#5	KO-#7		J9712	KO-#5	KO-#7		MKK9DD	MKK9KR
8.8504	8.3831	6.0833	6.1768	7.2203		6.7	6	4.2	4.7	7.6		4.614	6.81	6.565		5	5.5	5.1		3.67387	2.68239
7.5651	6.2084	7.5427	6.0371	7.5624		7.6	6.5	5.3	5.3	6.5		4.696	6.423	6.654		4.2	5.8	4.2		4.09101	4.30286
7.4259	7.0709	6.8978	5.52357	6.7467		7.9	6	5.6	5.2	7.6		4.077	6.022	6.345		4.3	5.9	4.1		2.74663	5.06844
8.7285	7.2373	6.58974	6.01246	7.9014		6.2	6.3	3.7	4.2	7.6		4.545	6.877	6.989		4	5.2	6.1		2.54055	2.93834
7.2592	7.0417	5.8974	5.933	6.8814		7.9	6.1	4.1	3.3	6.4		4.545	6.123	6.078		5.5	5.7	6.7		3.05059	3.45161
7.7657	6.5928	6.1234	6.012	5.4661		8.4	6.3	4.2	4.1	6.7		4.431	6.978	6.123		4.9	4.5	6.6		3.26523	3.17074
8.6269	7.186	5.123	5.589	7.9116		7.8	5.7	4.5	3.5	6.2		4.224	6.768	6.102		3.3	4.7	4.6		2.68021	5.27705
6.0772	7.9585	5.897	5.963	5.6301		8.3	5.7	5.3	3.8	4.2		4.04	6.023	6.067		3.3	3.3	5.4		2.53169	5.02754
8.3701	7.2545	6.2389	5.7898	6.3726		6.7	6	4.2	5.6	7.3		4.705	5.977	6.232		4.9	6.5	5.9		1.41032	3.5461
9.6506	7.8956	5.478	5.123	6.9564		8	5.6	4.4	5.2	5		4.018	5.878	6.988		5	6.6	3.5		2.97954	3.35153
6.8792	7.5689			8.0911		8.6	6		4	3.1		4.395	6.0232	6.012		3.7	5.3	6.2		2.02583	4.27294
9.2237				7.3162		5.5	5.7			5.5		4.075	6.2343	2.7123		4	6.1	6.4		4.36726	4.15398
9.2967				8.6478		6.5	5.9			6.6		3.715	5.578	6.243		4.9	5	3.5		2.98135	4.06171
9.0994				6.6261		5.1	6.5			5		4.015	6.456	6.434		5.1	5.1	5.7		2.93305	3.50892
9.8326				8.561		3.9	6.7			3.3		4.983	6.023	5.568		4.3	5.1	5.8		3.11009	3.79174
4.9023				7.2928		7.3	6.6			5.9		3.097	5.096	5.768		5.5	5.5	6.2		3.34029	3.98191
7.6804				5.8796		5.8	6			4.7		4.231	5.123	5.873		5.6	5.6	5.1		3.30103	5.50469
6.5339				6.2923		5.3	5.1			4.9		5.539					5.7	6.5		2.79024	6.04841
6.6664				6.9948		4.7	6.6			3.4		5.691					5.1	5.8		2.22566	5.133
8.3716				5.4996		6.1	7.7			4.2							5	6.2		3.63836	5.81962
5.4884				5.5485		4.9	8.4			5.4							5.1	6.3		3.14388	5.44023
5.7401				5.4901		3.5	6.2										5.1	5.8		3.32696	6.53901
5.0234				5.4266		5.7	5.7													2.56075	6.85351
5.0357				6.3165		4.4	6.4													3.8388	5.97339
6.0695				5.321		7.7	6.2													2.36099	6.27758
8.5013				5.1841		8.2														2.46207	6.04504
8.8561				5.0572		7.1														2.7598	6.39417
						6.1														3.11716	3.12757
						6.4														2.32767	5.24788
																				2.62537	5.11781
																				1.76065	4.61143
																				1.92503	5.41039
																				0.930572	4.9706
																				3.39736	3.34796
																				3.6165	3.69244
																				2.81522	2.81762
																				3.59452	3.33964
																				3.32408	4.69533
																				3.36351	3.00736
																				3.20675	6.01498
																				1.51727	3.70741
																				2.08765	4.44665
																				2.20613	4.45931
																				3.16307	2.61652
																				1.84801	4.75495
																				2.02926	3.27844
																				2.01259	3.31966
																				3.71506	3.98076
																				3.70848	2.79048
																				1.10625	5.22908
																				1.01101	3.03186
																				4.00031	1.55315
																				2.94105	3.01881
																				2.32465	1.70002
																				2.73186	4.63488
																				2.86288	3.1678
																				2.10864	4.17054
																				1.56428	2.42023
																				2.81322	3.84261
																				2.0426	4.81553
																				1.84192	3.78725
																				2.54341	3.01684
																				3.20326	3.17624
																				1.05328	2.55463
																				3.55643	4.3388
																				1.11113	3.96841
																				1.71803	2.42651
																				2.38722	4.59549
																				0.699856	2.54062
																				0.962124	2.63312
																				2.66635	4.02926
																				2.146	3.96464
																				1.70125	2.40785
																				2.86868	3.37846
																				1.97596	3.12638
																				1.61076	2.5625
																				1.84437	4.24381
																				3.00187	2.8744
																				1.92404	4.47405
																				3.29589	4.13689
																				2.51942	3.56541
																				2.67645	3.67
																				1.951	3.93412
																				3.21042	3.73542
																				1.83455	2.93499
																				2.14686	3.6143
																				2.50929	3.65329
																				2.26695	2.35827
																				3.29836	2.77994
																				1.51237	2.9067
																				3.0581	3.54691
																				2.23301	3.31148
																				3.78477	3.87694
																				2.6296	3.28657
																				1.87895	3.40835
																				2.7414	3.68454
																				2.68469	2.78369
																				1.10048	2.70572
																				1.74863	3.09824
																				1.21151	2.84902
																					2.65679

## Sheet: Figure3
Figure 3a Relative expression level of BnaA07.MKK9										Figure 3b Lesion area (cm2)									Figure 3g ET evolution rate (× 10-5 nmol g-1-DWh-1 FW）								Figure 3 h camalexin (μg/g FW）									Figure 3j Camalexin (μg/g FW)
	Col		#1		#6		#11			Col		#1		#6		#11				0 h		2 h		8 h				0 h		2 h		8 h					Mock		S. sclerotiorum
Replication	DMSO	MOF	DMSO	MOF	DMSO	MOF	DMSO	MOF		DMSO	MOF	DMSO	MOF	DMSO	MOF	DMSO	MOF		Replication	DMSO	MOF	DMSO	MOF	DMSO	MOF		Replication	DMSO	MOF	DMSO	MOF	DMSO	MOF			Replication	J9712	KO-#7	J9712	KO-#7
Rep 1	4.78424e-05	5.28e-05	4.6745e-05	0.078259	5.89642e-05	0.098259	4.587e-05	0.081281		0.223	0.299	0.292	0.297	0.28	0.192	0.274	0.182		Rep 1	0.237	0.243	0.277	1.7	0.16	1.1		Rep 1	0.010042	0.0105299	0.013242	0.052991	0.0210903	0.248993			Rep 1	0.02332	0.020323	1.22289	0.672422
Rep 2	5.58784e-05	6.02e-05	4.0896e-05	0.08515	5.043e-05	0.087576	4.36987e-05	0.097892		0.271	0.234	0.226	0.242	0.244	0.164	0.279	0.161		Rep 2	0.282	0.262	0.252	0.842	0.143	0.881		Rep 2	0.009899	0.0134203	0.0192932	0.0489293	0.0231023	0.18203			Rep 2	0.03123	0.018892	1.41993	0.737642
Rep 3	6.05279e-05	5.567e-05	5.016e-05	0.073214	6.01789e-05	0.105725	3.567e-05	0.089787		0.224	0.288	0.264	0.289	0.258	0.187	0.308	0.182		Rep 3	0.223	0.245	0.249	1.6	0.126	1.36		Rep 3	0.00929323	0.0112032	0.015632	0.0556723	0.0199892	0.234243			Rep 3	0.025565	0.02554	1.0536	0.685451
										0.269	0.235	0.217	0.224	0.298	0.135	0.252	0.221		Rep 4	0.256	0.246	0.282	1.13	0.207	1.36
										0.268	0.282	0.235	0.221	0.246	0.141	0.298	0.204																			Tukey's HSD multiple comparisons test	Mean Diff.	95.00% CI of diff.	Significant?	Summary	Adjusted P Value
										0.243	0.256	0.241	0.204	0.271	0.229	0.28	0.161																			J9712(MOCK) vs.KO-#7(MOCK)	0.0051	-0.2640 to 0.2742	No	ns	1
										0.271	0.269	0.229	0.203	0.266	0.231	0.292	0.142		Figure 3i Indol-3-ylmethyl (nmol/g FW)								Figure 3i 4-methoxy-indol-3-ylmethyl (nmol/g FW)									J9712(MOCK) vs. J9712(S. sclerotiorum )	-1.2054	-1.4745 to -0.9363	Yes	****	<0.0001
										0.204	0.234	0.231	0.288	0.251	0.214	0.297	0.122			0 h		2 h		8 h				0 h		2 h		8 h				J9712(MOCK) vs. KO-#7(S. sclerotiorum )	-0.6783	-0.9792 to -0.3774	Yes	**	0.001
										0.269	0.268	0.314	0.223	0.294	0.208	0.312	0.212		Replication	DMSO	MOF	DMSO	MOF	DMSO	MOF		Replication	DMSO	MOF	DMSO	MOF	DMSO	MOF			KO-#7(MOCK) vs. J9712(S. sclerotiorum )	-1.2106	-1.4797 to -0.9415	Yes	****	<0.0001
										0.281	0.275	0.288	0.179	0.301	0.167	0.281	0.173		Rep 1	2.28192	2.3783	2.13062	2.88771	2.18903	2.80033		Rep 1	0.691904	0.758213	0.739039	0.815689	0.737253	1.80429			KO-#7(MOCK) vs. KO-#7(S. sclerotiorum )	-0.68343	-0.9843 to -0.3826	Yes	**	0.001
										0.234	0.222	0.267	0.213	0.304	0.251	0.227	0.213		Rep 2	2.08782	2.52172	2.47713	2.57913	2.08903	3.18236		Rep 2	0.62921	0.62781	0.769039	0.918162	0.837253	2.09041			J9712(S. sclerotiorum) vs. KO-#7(S. sclerotiorum )	0.52713	0.2263 to 0.8280	Yes	**	0.003
										0.219	0.286	0.251	0.204	0.225	0.269	0.224	0.157		Rep 3	1.9023	2.19323	2.10023	2.68324	1.89923	2.67732		Rep 3	0.600323	0.698912	0.728932	0.830232	0.788324	2.23042
										0.235	0.239	0.269	0.263	0.268	0.183	0.309	0.177																			Figure 3k Indol-3-ylmethyl (nmol/g FW)
										0.281	0.244	0.283	0.154	0.293	0.215	0.298	0.198																				Mock		S. sclerotiorum
											0.228	0.315	0.153	0.312	0.158	0.284																				Replication	J9712	KO-#7	J9712	KO-#7
											0.265	0.258	0.183	0.264	0.201	0.312																				Rep 1	4.87244	4.41467	6.88733	5.26692
											0.282	0.251		0.272		0.287																				Rep 2	3.34923	3.13326	7.1297	5.31441
											0.216			0.281																						Rep 3	4.16977	3.13326	6.77775	5.7685
																																				Tukey's HSD multiple comparisons test	Mean Diff.	95.00% CI of diff.	Significant?	Summary	Adjusted P Value
																																				J9712(MOCK) vs.KO-#7(MOCK)	0.57	-0.8844 to 2.0245	No	ns	0.631
																																				J9712(MOCK) vs. J9712(S. sclerotiorum )	-2.8011	-4.2556 to -1.3467	Yes	**	0.001
																																				J9712(MOCK) vs. KO-#7(S. sclerotiorum )	-1.3195	-2.7739 to 0.1350	No	ns	0.076
																																				KO-#7(MOCK) vs. J9712(S. sclerotiorum )	-3.3712	-4.8256 to -1.9167	Yes	****	<0.0001
																																				KO-#7(MOCK) vs. KO-#7(S. sclerotiorum )	-1.8895	-3.3439 to -0.4351	Yes	*	0.013
																																				J9712(S. sclerotiorum) vs. KO-#7(S. sclerotiorum )	-1.4817	0.0272 to 2.9361	Yes	*	0.046
																																				Figure 3l 4-methoxy-indol-3-ylmethyl (nmol/g FW)
																																					Mock		S. sclerotiorum
																																				Replication	J9712	KO-#7	J9712	KO-#7
																																				Rep 1	0.231579	0.295363	0.335555	0.205498
																																				Rep 2	0.159112	0.179009	0.39024	0.22323
																																				Rep 3	0.216221	0.245532	0.375853	0.286013
																																				Tukey's HSD multiple comparisons test	Mean Diff.	95.00% CI of diff.	Significant?	Summary	Adjusted P Value
																																				J9712(MOCK) vs.KO-#7(MOCK)	-0.3767	-0.1560 to 0.0753	No	ns	0.717
																																				J9712(MOCK) vs. J9712(S. sclerotiorum )	-0.1649	-0.2779 to -0.0520	Yes	**	0.007
																																				J9712(MOCK) vs. KO-#7(S. sclerotiorum )	-0.3593	-0.1489 to 0.0770	No	ns	0.774
																																				KO-#7(MOCK) vs. J9712(S. sclerotiorum )	-1.2727	-0.2402 to -0.0143	Yes	*	0.028
																																				KO-#7(MOCK) vs. KO-#7(S. sclerotiorum )	0.0017	-0.112 to 0.1147	No	ns	1
																																				J9712(S. sclerotiorum) vs. KO-#7(S. sclerotiorum )	0.129	0.0161 to 0.2419	Yes	*	0.026
																																				Figure 3m ACC content (nmol/g FW)
																																					Mock		S. sclerotiorum
																																				Replication	J9712	KO-#7	J9712	KO-#7
																																				Rep 1	5.03327	2.41353	17.8994	2.80535
																																				Rep 2	3.6572	3.90034	14.7178	4.08769
																																				Rep 3	3.89784	5.00252	9.56561	2.48468
																																				Rep 4	4.02246	3.89788	6.02529	6.17406
																																				Tukey's HSD multiple comparisons test	Mean Diff.	95.00% CI of diff.	Significant?	Summary	Adjusted P Value
																																				J9712(MOCK) vs.KO-#7(MOCK)	0.3492	-5.6103 to 6.3086	No	ns	0.998
																																				J9712(MOCK) vs. J9712(S. sclerotiorum )	-7.8993	-13.8587 to -1.9399	Yes	**	0.009
																																				J9712(MOCK) vs. KO-#7(S. sclerotiorum )	0.2647	-5.6947 to 6.2241	No	ns	0.999
																																				KO-#7(MOCK) vs. J9712(S. sclerotiorum )	-8.2485	-14.2079 to -2.2891	Yes	**	0.007
																																				KO-#7(MOCK) vs. KO-#7(S. sclerotiorum )	-0.0844	-6.0438 to 5.8750	No	ns	1
																																				J9712(S. sclerotiorum) vs. KO-#7(S. sclerotiorum )	8.1641	2.2046 to 14.11235	Yes	**	0.007
																																				Figure 3n Relative content of H2O2 (nmol/g FW)
																																					Mock		S. sclerotiorum
																																				Replication	J9712	KO-#7	J9712	KO-#7
																																				Rep 1	6.24898	5.88891	14.4305	7.4764
																																				Rep 2	8.25248	6.58979	9.89071	7.11886
																																				Rep 3	7.0899	6.9899	10.2356	8.02457
																																				Tukey's HSD multiple comparisons test	Mean Diff.	95.00% CI of diff.	Significant?	Summary	Adjusted P Value
																																				J9712(MOCK) vs.KO-#7(MOCK)	0.7076	-2.9712 to 4.3864	No	ns	0.924
																																				J9712(MOCK) vs. J9712(S. sclerotiorum )	-4.3218	-8.0007 to -0.6430	Yes	*	0.023
																																				J9712(MOCK) vs. KO-#7(S. sclerotiorum )	-0.3428	-4.0217 to 3.3360	No	ns	0.99
																																				KO-#7(MOCK) vs. J9712(S. sclerotiorum )	-5.0294	-8.7083 to -1.3506	Yes	*	0.01
																																				KO-#7(MOCK) vs. KO-#7(S. sclerotiorum )	-1.0504	-4.7293 to 2.6284	No	ns	0.798
																																				J9712(S. sclerotiorum) vs. KO-#7(S. sclerotiorum )	3.979	0.3002 to 7.6578	Yes	*	0.035

## Sheet: Figure 4
Figure 4c				Figure 4d				Figure 4e						Figure 4f
								Figure 4i
Figure 4g				Figure 4h

## Sheet: figure5
Figure 5a Relative expression								Figure 5b Lesion area (cm2)						Figure 5e Lesion area (cm2)						Figure 5i Lesion area (cm2)								Figure 5l Lesion area (cm2)
Replication	J9712	#5	#8	#12				J9712	#5	#8	#12			J9712	#11	#16	#20			J9712	Bnamkk9	BnaC03.MPK3 OE/Bmamkk9		BnaC03.MPK6 OE/Bmamkk9				Col-0	Csv::BnaMKK9DD#11	AtMPK3SR	Csv::BnaMKK9DD#11/AtMPK3SR
Rep 1	1	5.004	6.636	10.376				4.752	2.989	2.735	2.036			4.752	2.989	2.735	2.436					#1	#8	#2	#3			0.366	0.343	0.466	0.293
Rep 2	1	5.639	5.74	11.43				4.469	2.945	2.614	1.94			4.469	2.945	2.614	2.94			4.752	2.989	5.735	5.335	4.735	5.735			0.359	0.244	0.644	0.544
Rep 3	1	5.85	6.384	10.084				3.627	3.049	3.323	2.484			3.627	3.049	3.323	2.184			6.469	5.945	5.614	4.814	5.614	5.264			0.412	0.404	0.498	0.481
								3.89	2.62	3.653	1.962			3.89	2.62	3.653	2.962			5.827	6.049	5.723	4.723	4.723	4.723			0.401	0.288	0.56	0.496
Figure 5d Relative expression								4.866	2.728	2.01	1.676			4.866	2.728	2.01	2.276			5.29	5.62	5.653	5.153	5.653	5.13			0.289	0.216	0.402	0.306
Replication	J9712	#11	#16	#20				5.032	2.204	3.036	2.676			5.032	2.204	2.036	2.432			5.466	5.728	6.01	5.11	5.01	5.52			0.346	0.202	0.321	0.347
Rep 1	1	6.004	7.0358	7.8653				5.303	3.29	1.94	2.176			4.303	3.29	3.94	2.668			5.032	6.204	6.036	5.036	6.036	6.036			0.326	0.232	0.659	0.77
Rep 2	1	6.567	6.814	7.994				3.153	1.85	2.484	2.277			3.153	2.85	2.484	2.678			5.303	6.29	5.94	5.94	5.94	5.34			0.345	0.214	0.432	0.632
Rep 3	1	5.85	6.386	8.2234				1.943	1.574	2.962	2.029			3.943	2.574	2.662	2.564			5.753	4.85	5.484	5.484	5.484	5.35			0.299	0.286	0.509	0.647
								3.34	1.683	2.676	1.715			3.34	2.683	2.454	2.715			5.543	5.574	5.662	5.262	5.662	5.262			0.338	0.219	0.584	0.557
								4.27	3.179	2.676	2.436			3.27	2.179	2.554	2.436			5.34	4.683	5.454	5.154	5.454	5.754			0.358	0.225	0.651	0.588
Figure 5g Relative expression								4.443	2.223	2.676	2.454			4.443	2.223	2.666	2.454			4.03202	4.752	2.989	4.554	4.554	5.554			0.401	0.229	0.672	0.498
	Bnamkk9	BnaC03.MPK3 OE/Bnamkk9						4.757	3.466	2.277	2.677			4.757	2.466	2.677	2.677			3.89923	6.469	5.945	5.666	5.666	5.666			0.288	0.41	0.663
Replication		#1	#8					4.889	3.676	2.002	2.765			3.889	2.676	2.042	2.765			4.34342	5.827	5.049	5.377	4.677	5.677			0.398	0.188	0.556
Rep 1	1	3.987	5.568					4.68	3.245	1.715	2.447			4.68	2.245	2.715	2.447			3.67743	5.29	5.62	5.042	5.042	5.742			0.4889	0.198	0.413
Rep 2	1	4.456	5.16					3.199	3.869	2.536	2.845			4.199	1.869	2.33	2.845			2.90202	5.466	5.728	5.715	5.715	4.715			0.399	0.2625
Rep 3	1	4.074	4.985						2.784	2.83	3.048			3.567	2.784	2.23	3.048			4.10203	5.032	6.204	5.33	5.33	5.33
									2.739	2.777	3.078			3.877	2.739	2.777	3.078			3.99884	5.303	6.29	5.23	5.23	5.23			Tukey's HSD multiple comparisons test	Mean Diff.	95.00% CI of diff.	Significant?	Summary	Adjusted P Value
									3.589	3.063	2.227			3.998	2.589	3.063	2.227			4.32324	5.753	4.85	5.777	5.777	5.777			Col-0 vs. Csv::BnaMKK9DD#11	0.1050	0.0146 to 0.1954	Yes	*	0.017
Figure 5h Relative expression									3.474	3.447	2.562			4.178	3.474	2.447	2.562			4.00032	5.543	5.574	6.103	6.063	5.063			Col-0 vs. AtMPK3SR	-0.1697	-0.2625 to -0.0778	Yes	****	<0.0001
	Bnamkk9	BnaC03.MPK6 OE/Bnamkk9								3.845						2.845				3.89932	5.34	4.683	4.447	6.447	4.447			Col-0 vs. Csv::BnaMKK9DD#11/AtMPK3SR	-0.1492	-0.2468 to -0.515	Yes	**	0.001
Replication		#2	#3							2.048						2.048				3.56677	5.77	5.179	4.845	4.845	5.845			Csv::BnaMKK9DD#11 vs. AtMPK3SR	-0.2747	-0.3665 to -0.1828	Yes	****	<0.0001
Rep 1	1	4.243	6.89							3.078						3.078				3.09291	6.043	5.223	5.048	5.048	5.048			Csv::BnaMKK9DD#11 vs. Csv::BnaMKK9DD#11/AtMPK3SR	-0.2542	-0.3518 to -0.1565	Yes	****	<0.0001
Rep 2	1	4.065	6.145							3.227						3.227				4.78822	6.157	5.466						AtMPK3SR vs. Csv::BnaMKK9DD#11/AtMPK3SR	0.0205	-0.0785 to 0.1195	No	ns	0.947
Rep 3	1	4.848	6.689							2.562						2.562				4.34522	5.989	5.676
																				3.02123	5.68	5.245
																				3.89998	6.199	5.869
Figure 5k Relative expression																				2.56626	5.667	4.784
Replication	Col-0	Csv::BnaMKK9DD#11	AtMPK3SR	Csv::BnaMKK9DD#11/AtMPK3SR																4.10203	5.777	4.739
Rep 1	2.15555e-05	0.03695	5.124e-05	0.00228																3.00102	5.698	4.589
Rep 2	2.89e-05	0.03936	5.268e-05	0.002698																3.2032	4.178	5.474
Rep 3	2.78e-05	0.0404	5.8561e-05	0.003195																3.78882		6.235
																				3.98894		5.012
																				4.2031		5.887
																				4.02342
																				Tukey's HSD multiple comparisons test	Mean Diff.	95.00% CI of diff.	Significant?	Summary	Adjusted P Value
																				J9712 vs. Bnamkk9	-1.2487	-1.7307 to -0.7667	Yes	****	<0.0001
																				J9712 vs. BnaC03.MPK3 OE/Bmamkk9-#1	-1.16274	-1.6329 to -0.6926	Yes	****	<0.0001
																				J9712 vs. BnaC03.MPK3 OE/Bmamkk9-#8	-0.9538	-1.4803 to -0.4273	Yes	****	<0.0001
																				J9712 vs. BnaC03.MPK6 OE/Bmamkk9-#2	-1.1156	-1.6421 to -0.5892	Yes	****	<0.0001
																				J9712 vs. BnaC03.MPK6 OE/Bmamkk9-#3	-1.0933	-1.6198 to -0.5669	Yes	****	<0.0001
																				Bnamkk9 vs. BnaC03.MPK3 OE/Bmamkk9-#1	0.0859	-0.3994 to 0.5713	No	ns	0.996
																				Bnamkk9 vs. BnaC03.MPK3 OE/Bmamkk9-#8	0.2949	-0.2452 to 0.8350	No	ns	0.616
																				Bnamkk9 vs. BnaC03.MPK6 OE/Bmamkk9-#2	0.1331	-0.4070 to 0.6732	No	ns	0.98
																				Bnamkk9 vs. BnaC03.MPK6 OE/Bmamkk9-#3	0.1554	-0.3847 to 0.6954	No	ns	0.962
																				BnaC03.MPK3 OE/Bmamkk9-#1 vs. BnaC03.MPK3 OE/Bmamkk9-#8	0.2089	-0.3206 to 0.7385	No	ns	0.865
																				BnaC03.MPK3 OE/Bmamkk9-#1 vs. BnaC03.MPK6 OE/Bmamkk9-#2	0.0471	-0.4825 to 0.5767	No	ns	1
																				BnaC03.MPK3 OE/Bmamkk9-#1 vs. BnaC03.MPK6 OE/Bmamkk9-#3	0.0694	-0.4602 to 0.5990	No	ns	0.999
																				BnaC03.MPK3 OE/Bmamkk9-#8 vs. BnaC03.MPK6 OE/Bmamkk9-#2	-0.1618	-0.7420 to 0.4183	No	ns	0.966
																				BnaC03.MPK3 OE/Bmamkk9-#8 vs. BnaC03.MPK6 OE/Bmamkk9-#3	-0.1396	-0.7197 to 0.4406	No	ns	0.982
																				BnaC03.MPK6 OE/Bmamkk9-#2 vs. BnaC03.MPK6 OE/Bmamkk9-#3	0.0222	-0.5579 to 0.6024	No	ns	1

## Sheet: Figure 6
Figure 6b Lesion length (cm)							Figure 6c Lesion length (cm)				Figure 6d Kinase activity of BnaA07.MKK9 (pMBP/MBP)							Figure 6d
Hap0		Hap1		Hap2			hap_0	hap_1	hap_2			MOCK
ID	Lesion length	ID	Lesion length	ID	Lesion length		2.19	2.93	3.34		Replication	Hap1	Hap0	Hap2
2	4.43	94	9.98	12	7.01		2.67	5.02	3.64		Rep 1	0.085	0.094	0.08
10	4.55	108	8.51	36	6.5		1.47	5.6	1.92		Rep 2	0.065	0.082	0.072
14	7.48	218	11.58	92	9.63		1.81	3.02	4.96		Rep 3	0.075	0.088	0.07
30	7.53	230	8.78	130	6.52		2.14	3.83	1.93
32	6.39	236	5.49	150	5.31		2.58	2.27	2.71
42	4.37	240	6.6	162	8.98		2.39	2.66	2.24			S. sclerotiorum
44	6.81	266	7.98	168	5.32		1.61	3.58	2.42		Replication	Hap1	Hap0	Hap2
48	7.4	358	5.95	180	6.66		4.06	4.64	3.08		Rep 1	0.406	0.936	0.655
50	7.75	414	5.34	200	10.75		1.14	4.15	1.88		Rep 2	0.387	0.925	0.648
56	5.61	466	9.68	206	6.26		3.14	3.33	2.19		Rep 3	0.395	0.911	0.65
86	5.99	468	7.47	220	7.16		2.14	5.51	1.23
88	6.63	470	8.23	222	7.39		2.18	4.9	5.33
104	4.76	476	9.72	278	6.71		3.83	5.13	4.75
110	6.7	478	8.97	286	5.74		3.52	4.72	3.84
116	4.86	480	9.48	292	10.63		3.94	4.38	1.6
118	3.33	482	10.18	308	8.36		2.49	5.25	5.61
120	3.03	488	10.5	354	7.13		1.31	3.24	1.72
122	7.23	500	8.66	360	9.75		3.03	4.32	3.09
124	5.73	504	8.85	368	11.27		0.97	3.3	4.39
126	6.14	506	8.11	378	7.53		3.76	6.46	3.73
134	4.21	518	9.56	380	6.7		1.27	5.08	3.89
136	6.25	530	7.7	384	9.66		2.26	3.1	3.7
138	7.81	532	7.68	386	7.35		2.52	5.07	5.37
142	7.49	534	9.54	388	7.59		2.54	6.22	4.45
144	7.76	536	6.58	390	4.71		2.94	2.39	6.24
148	5.25	548	10.15	392	5.24		3.51	7.31	4.41
152	5.17	554	11.1	394	6.8		1.19	3.91	2.89
154	6.87	558	5.98	398	4.53		4.09	4.24	4.92
156	2.51	570	6.35	400	4.16
158	6.31	574	9.75	402	8.87
160	6.59	584	8.42	410	4.27
164	5.68	586	5.71	436	4.12
166	4.28	592	9.2	550	9.25
178	6.05	594	9.36	578	3.99
182	5.1	602	6.85	600	7.18
190	5.78	604	7.41	642	7.24
192	6.02	606	7.03	660	7.41
226	6.73	608	10.28	682	6.49
228	7.15	610	7.58	684	6.62
234	1.25	612	8.31	702	7.58
238	3.96	622	9.52	712	7.98
244	7.83	628	9.05	738	6.48
246	4.85	630	10.5	794	6.04
260	7.28	640	10.59	828	8.77
262	3.74	664	7.83	852	7.53
264	4.76	666	7.35	864	9.91
270	7.78	672	11.2	866	8.82
272	6.15	754	5.83	872	10.3
274	4.84	802	11.38	884	9.56
276	3.1	830	7.35	906	6.52
280	7.56	836	7.87	926	6.07
282	3.46	840	5.7	1042	7.93
290	3.23	880	8.35	1052	7.43
296	6.47	896	6.6	R576	6.17
304	6.03	912	8.96
310	7.45	920	7.62
316	5.84	924	9.34
344	6.51	930	6.58
346	3.22	960	9.38
362	4.91	964	10.28
372	6.23	1032	6.93
374	5.21	7y304	10.89
408	7.5
412	5.36
416	7.65
420	5.3
422	1.9
424	4.53
428	4.85
430	6.84
434	3.76
438	4.86
440	1.39
442	4.33
444	5.58
446	5.96
448	4.4
450	4.38
454	6.36
460	5.51
462	6.1
464	1.96
486	6.25
508	5.33
510	4.43
512	6.21
516	3.73
524	3.15
526	4.88
528	5.14
540	6.68
542	6.8
556	6.56
568	3.64
582	7.36
590	6.93
620	6.29
624	5.69
638	6.89
654	4.36
680	7.08
690	7.16
696	5.92
718	7.36
720	6.78
728	5.89
746	6.86
758	3.2
760	4
772	7.8
776	5.32
778	5.71
784	3.98
796	3.92
800	5.56
804	5.29
810	4.41
814	4.07
816	1.9
822	6.05
824	2.77
846	7.08
854	7.13
862	3.72
876	6.79
878	5.27
898	3.16
932	4.34
936	6.75
946	6.14
954	3.18
956	5.11
962	5.93
976	7.73
980	5.54
986	6.7
992	6.45
994	5.59
996	5.51
998	6.28
1002	7.03
1004	7.35
1006	7.52
1014	6.41
1016	7.79
1024	7.5
1026	5.94
1028	5.65
1034	6.75
1036	4.22
1044	7.45
1046	5.79
1048	6.49
1050	7.4
R196	7.82
R204	6.9
R215	5.84
R426	6.68

## Sheet: Sup-Fig.1
Sup-Fig. 1a									Sup-Fig. 1b
Phylogenetic tree				Structure analysis					PC1	PC2	Accession
(((((784:0.139133613,((760:0.123948436,836:0.101170387)1.000:0.047364236,((788:0.096091811,(840:0.081909557,(758:0.079295725,772:0.101851907)1.000:0.029374033)1.000:0.022877659)1.000:0.031582232,(238:0.129043103,778:0.086976051)1.000:0.053614123)0.487:0.015787585)1.000:0.023815272)1.000:0.041681469,((458:0.165079617,936:0.120659042)1.000:0.027406556,((444:0.123734404,452:0.149039712)1.000:0.03834…				Accession	Q1	Q2			0.025108	-0.0175168	1002
				82	0.808994	0.191006			0.0157859	-0.0069682	1004
				322	0.942996	0.057004			0.0173485	-0.0095089	1006
				138	0.949347	0.050653			0.018895	-0.0141047	1014
				310	0.81524	0.18476			0.0246895	-0.0151855	1016
				838	0.851438	0.148562			0.0197815	-0.0114236	1024
				454	0.886052	0.113948			0.0160754	-0.0147866	1026
				828	0.809578	0.190422			0.0245974	-0.0146845	1028
				48	0.826887	0.173113			0.0178159	-0.011752	1032
				28	0.9019	0.0981			0.016299	-0.00572289	1034
				80	0.919912	0.080088			0.0100727	-0.0101444	1036
				26	0.916838	0.083162			0.00697735	0.00508214	1042
				600	0.85923	0.14077			0.0262801	-0.0175406	1044
				88	0.876514	0.123486			0.0164987	-0.00468721	1046
				92	0.83409	0.16591			0.0176605	-0.00761475	1048
				738	0.837514	0.162486			0.0172581	-0.00934729	104
				746	0.877035	0.122965			0.0132917	-0.00715517	1050
				462	0.968906	0.031094			0.019166	-0.00328537	1052
				360	0.927433	0.072567			0.0263559	-0.00924425	108
				660	0.840758	0.159242			0.0239966	-0.0098185	10
				410	0.988093	0.011907			0.0179792	-0.0120505	110
				R576	0.99999	1e-05			0.0145292	-0.00971412	116
				676	0.955868	0.044132			0.0246066	-0.0124702	118
				862	0.920012	0.079988			0.016843	-0.00724454	120
				64	0.99999	1e-05			0.0219116	-0.0106964	122
				872	0.973355	0.026645			0.025655	-0.0124979	124
				354	0.871955	0.128045			0.0218781	-0.00693752	126
				280	0.913231	0.086769			0.0381133	0.0209289	12
				438	0.880731	0.119269			0.00795933	0.00510506	130
				148	0.754472	0.245528			0.0237995	-0.01097	132
				R204	0.878568	0.121432			0.018262	-0.011448	134
				316	0.860517	0.139483			0.0208332	-0.0127112	136
				1048	0.814598	0.185402			0.0196218	-0.0127284	138
				156	0.924073	0.075927			0.0208807	-0.0112787	142
				116	0.821066	0.178934			0.0191221	-0.0121787	144
				450	0.825238	0.174762			0.0172947	-0.00470817	148
				446	0.916758	0.083242			0.0241084	-0.015545	14
				464	0.782312	0.217688			0.0130012	-0.00941156	150
				408	0.868371	0.131629			0.022431	-0.0125055	152
				448	0.65478	0.34522			0.0279931	-0.0140263	154
				362	0.789787	0.210213			0.0193407	-0.0117825	156
				996	0.733372	0.266628			0.0224713	-0.00988978	158
				282	0.877096	0.122904			0.0227985	-0.0130236	160
				1050	0.792633	0.207367			0.0206163	-0.00158111	162
				878	0.787333	0.212667			0.0210202	-0.0100621	164
				44	0.697381	0.302619			0.0224075	-0.00924267	166
				344	0.762268	0.237732			0.0126258	-0.00999873	168
				810	0.979487	0.020513			0.0130848	-0.0103002	170
				442	0.88976	0.11024			0.0170102	-0.0102538	178
				42	0.900813	0.099187			0.0203849	-0.0132809	180
				796	0.949454	0.050546			0.0189428	-0.0136642	182
				226	0.99999	1e-05			0.0147726	-0.0110642	190
				36	0.962744	0.037256			0.00780079	-0.00366642	192
				32	0.99999	1e-05			0.0447508	0.204284	198
				30	0.941831	0.058169			0.00898158	-0.00143918	200
				R215	0.995385	0.004615			0.0113059	-0.00935723	206
				50	0.982633	0.017367			0.00338191	-0.00416006	218
				232	0.954083	0.045917			0.0170773	-0.0119915	220
				718	0.99999	1e-05			0.0154989	-0.0109508	222
				696	0.99999	1e-05			0.0242065	-0.0162977	226
				274	0.99999	1e-05			0.00457356	-0.00427547	228
				272	0.99999	1e-05			-0.00737261	0.00734326	230
				276	0.953713	0.046287			0.0228511	-0.0118248	232
				270	0.959216	0.040784			0.00869065	-0.0101363	234
				144	0.99999	1e-05			0.0034777	-0.00129574	236
				720	0.914738	0.085262			0.0073308	-0.00894192	238
				854	0.99999	1e-05			0.0093314	-0.00153285	240
				110	0.951698	0.048302			0.014985	-0.0092933	244
				152	0.98644	0.01356			0.0101687	-0.0101934	246
				170	0.922397	0.077603			0.0105614	-0.00318235	254
				168	0.922634	0.077366			0.00932645	0.00164564	260
				166	0.871137	0.128863			0.0176118	-2.17429e-05	262
				160	0.986516	0.013484			0.00741022	-0.0011156	264
				178	0.911344	0.088656			0.00319873	-0.000406985	266
				680	0.924972	0.075028			0.0177887	-0.0114145	26
				346	0.839318	0.160682			0.0201027	-0.0111939	270
				206	0.90613	0.09387			0.0203532	-0.0115824	272
				190	0.913217	0.086783			0.021792	-0.0130334	274
				220	0.973942	0.026058			0.0170904	-0.0102194	276
				180	0.99999	1e-05			0.0158309	-0.0113859	278
				814	0.993139	0.006861			0.0203455	-0.0102522	280
				800	0.861812	0.138188			0.0066013	-0.00925712	282
				182	0.99999	1e-05			0.0195028	-0.00627877	286
				244	0.905065	0.094935			0.0200105	-0.010784	28
				526	0.89771	0.10229			0.00543669	-0.000114978	290
				864	0.99999	1e-05			0.00873386	-0.00794152	292
				308	0.99999	1e-05			0.0181482	-0.00252949	294
				R426	0.99999	1e-05			0.0261651	-0.0133927	296
				56	0.99999	1e-05			0.0297555	-0.0173917	2
				794	0.851542	0.148458			0.0273167	-0.0176197	304
				866	0.996879	0.003121			0.0209201	-0.0142699	308
				278	0.974839	0.025161			0.0180112	-0.012147	30
				222	0.966662	0.033338			0.0158791	-0.00796922	310
				534	0.84597	0.15403			0.0158809	0.000752671	314
				262	0.828953	0.171047			0.018267	-0.0104785	316
				808	0.783048	0.216952			0.0184128	-0.0120133	322
				254	0.723635	0.276365			0.0154006	-0.002676	328
				264	0.664842	0.335158			0.0282619	-0.0155328	32
				240	0.653336	0.346664			0.014764	0.00261834	330
				702	0.845029	0.154971			0.0130552	-0.00720909	344
				852	0.840006	0.159994			0.0172288	-0.00979331	346
				150	0.877002	0.122998			0.0147015	-0.00978545	354
				880	0.668045	0.331955			0.015183	-0.00251884	358
				200	0.833279	0.166721			0.0209792	-0.0103989	360
				246	0.900916	0.099084			0.0125445	-0.00776056	362
				234	0.925116	0.074884			0.0186348	-0.00380102	368
				236	0.657517	0.342483			0.0203994	-0.0125061	36
				228	0.739601	0.260399			0.00912481	-0.00227328	372
				86	0.841801	0.158199			0.00939065	-0.00471385	374
				158	0.90079	0.09921			0.0126104	-0.0101097	378
				R196	0.989869	0.010131			0.0105932	-0.00947751	380
				118	0.949326	0.050674			0.0175775	-0.00762111	384
				134	0.908574	0.091426			0.0112937	-0.00813889	386
				126	0.785334	0.214666			0.0147128	-0.0095871	388
				132	0.924896	0.075104			0.0147599	-0.00544587	390
				154	0.99999	1e-05			0.0172544	-0.00924291	392
				124	0.957284	0.042716			0.0226643	-0.00847894	394
				136	0.945584	0.054416			0.0137573	-0.00946891	396
				164	0.904076	0.095924			0.00287697	-0.000599985	398
				142	0.925524	0.074476			0.0184633	-0.0121623	400
				122	0.919024	0.080976			0.0168441	-0.0113817	402
				948	0.967321	0.032679			0.0139886	-0.0107627	408
				690	0.858794	0.141206			0.0199024	-0.0142047	410
				684	0.875025	0.124975			0.00674057	0.000129479	412
				654	0.870961	0.129039			0.0113891	-0.00602118	414
				120	0.803337	0.196663			0.0020958	-0.00742997	416
				876	0.826336	0.173664			0.0150259	-0.00910139	420
				1046	0.794054	0.205946			0.0129714	-0.0056556	422
				620	0.850427	0.149573			0.0192438	-0.0067885	424
				1006	0.821243	0.178757			0.0082986	-0.00828907	428
				976	0.862474	0.137526			0.015224	-0.0101348	42
				846	0.948176	0.051824			0.00774681	-0.00457374	430
				950	0.99999	1e-05			0.000133984	-0.00824842	434
				962	0.85504	0.14496			0.0154418	-0.00521845	436
				294	0.709464	0.290536			0.0164238	-0.00990211	438
				992	0.99999	1e-05			0.012481	-0.00987785	440
				986	0.890899	0.109101			0.0180247	-0.00972987	442
				14	0.984622	0.015378			0.0141302	-0.00687388	444
				1044	0.99999	1e-05			0.0130628	-0.0113832	446
				1036	0.876943	0.123057			0.0127047	-0.0034707	448
				12	0.900375	0.099625			0.00448507	0.00274016	44
				10	0.917042	0.082958			0.0094456	-0.00825195	450
				1032	0.902893	0.097107			0.00788308	-0.00619871	452
				1026	0.988664	0.011336			0.0173399	-0.00997229	454
				994	0.99999	1e-05			0.0104945	-0.00975161	456
				1014	0.99999	1e-05			0.0239008	-0.00890502	458
				1016	0.99999	1e-05			0.011116	0.00252271	460
				304	0.99999	1e-05			0.0193057	-0.0116703	462
				1002	0.99999	1e-05			0.013189	-0.00814698	464
				1028	0.99999	1e-05			-0.00673034	0.0223717	466
				2	0.99999	1e-05			-0.00807908	0.0131864	468
				296	0.986546	0.013454			0.0026118	0.0138386	470
				638	0.896952	0.103048			-0.00130321	0.0169364	472
				618	0.979374	0.020626			-0.0096434	0.0192504	476
				954	0.895722	0.104278			-0.00840841	0.0165466	478
				108	0.892234	0.107766			-0.00573668	-0.00539684	480
				998	0.956496	0.043504			-0.00852661	0.0166602	482
				1024	0.913704	0.086296			-0.00641623	0.0126535	486
				936	0.88946	0.11054			-0.00623617	0.0167475	488
				458	0.873863	0.126137			0.0153709	-0.00740579	48
				1004	0.776016	0.223984			0.0121815	0.00108911	492
				452	0.729539	0.270461			-0.00495967	0.0182352	500
				444	0.770032	0.229968			-0.0109612	0.0174562	504
				784	0.757725	0.242275			-0.00504452	0.0160997	506
				836	0.692229	0.307771			0.0293018	0.0116928	508
				760	0.755865	0.244135			0.0218669	-0.0134096	50
				778	0.809206	0.190794			-0.00173954	0.000209236	510
				238	0.80853	0.19147			0.00185366	-0.00325791	512
				788	0.85307	0.14693			-0.000760792	-0.0005252	516
				840	0.792969	0.207031			-0.00540656	0.0078692	518
				772	0.751339	0.248661			-0.00213062	3.09015e-05	522
				758	0.747018	0.252982			-0.000198313	0.00245787	524
				420	0.825329	0.174671			0.0126874	-0.00936574	526
				416	0.796588	0.203412			-0.000288463	-0.00139245	528
				430	0.703125	0.296875			0.00897584	-0.00569748	530
				434	0.76491	0.23509			-0.000658922	-0.00500887	532
				440	0.840105	0.159895			0.0120487	-0.00780075	534
				428	0.767128	0.232872			0.0029942	-0.00417807	536
				822	0.727104	0.272896			0.00153822	0.0140617	540
				820	0.771482	0.228518			-0.00294385	-0.000682555	542
				804	0.81934	0.18066			0.0113392	0.000875286	548
				R406	0.826898	0.173102			0.0263204	-0.0152054	550
				414	0.750329	0.249671			0.00530767	0.00560948	554
				824	0.922725	0.077275			0.0221321	0.00797143	556
				436	0.719507	0.280493			-0.00505586	0.0187121	558
				424	0.775667	0.224333			0.0166699	0.0742013	562
				422	0.751259	0.248741			0.032356	0.132513	566
				456	0.831657	0.168343			0.00514344	0.00097162	568
				292	0.813804	0.186196			0.0224097	-0.0143772	56
				286	0.828148	0.171852			0.0144721	0.00132411	570
				732	0.99999	1e-05			0.0123566	-0.00413587	574
				550	0.99999	1e-05			0.00183156	0.00419184	576
				926	0.771657	0.228343			0.0138597	-0.00828048	578
				578	0.841389	0.158611			-0.010781	0.0168364	582
				394	0.950189	0.049811			-0.00167007	0.0148251	584
				368	0.913894	0.086106			-0.00749665	0.0207799	586
				1052	0.913977	0.086023			-0.00138951	0.00774322	590
				358	0.716256	0.283744			0.00516675	0.00489912	592
				574	0.658701	0.341299			-0.00791567	0.0189112	594
				934	0.39991	0.60009			-0.000981822	0.014754	598
				918	0.649633	0.350367			0.0168647	-0.00965438	600
				398	0.641739	0.358261			-0.00525673	0.0177466	602
				374	0.758396	0.241604			0.00148515	0.00544126	604
				776	0.698433	0.301567			-0.00682404	0.0173392	606
				396	0.860119	0.139881			-0.00933373	0.0180574	608
				386	0.855333	0.144667			-0.00876036	0.0173202	610
				388	0.860063	0.139937			-0.00254617	0.0133022	612
				104	0.908727	0.091273			0.00277417	0.000242783	614
				384	0.916804	0.083196			0.0295179	-0.0111016	618
				392	0.960569	0.039431			0.0211973	-0.0101458	620
				400	0.971351	0.028649			-0.00130567	0.0212823	622
				390	0.777989	0.222011			0.00920147	0.00306595	624
				162	0.765314	0.234686			-0.00709442	0.0207688	628
				402	0.92557	0.07443			-0.00218004	0.0187052	630
				884	0.942037	0.057963			0.0175757	-0.0119425	638
				380	0.918467	0.081533			-0.00296352	0.0191978	640
				378	0.932502	0.067498			0.0163633	-0.00116632	642
				858	0.75342	0.24658			0.0182179	-0.0131855	64
				94	0.656979	0.343021			0.0152268	-0.0105524	654
				330	0.685753	0.314247			0.0186447	-0.00978225	660
				314	0.760541	0.239459			-0.00178969	0.0178589	664
				328	0.687597	0.312403			-0.00622288	0.0197615	666
				712	0.636952	0.363048			0.02081	-0.00340085	672
				642	0.626918	0.373082			0.0181061	-0.0119147	676
				492	0.473616	0.526384			0.0196712	-0.0121346	680
				762	0.627106	0.372894			0.0124667	0.00641776	682
				750	0.573154	0.426846			0.0237504	-0.00885648	684
				1034	0.779006	0.220994			0.0189793	-0.00818549	690
				614	0.642419	0.357581			0.0233214	-0.0138519	696
				290	0.582673	0.417327			0.0132279	-0.00846462	702
				728	0.777503	0.222497			0.0163823	-0.00123379	712
				554	0.418865	0.581135			0.0228091	-0.0144366	718
				412	0.53953	0.46047			0.0140218	-0.00912565	720
				460	0.541996	0.458004			0.0211174	3.13574e-05	728
				672	0.721268	0.278732			0.0257607	-0.0147505	732
				830	0.500496	0.499504			0.0179108	-0.00951062	738
				548	0.522413	0.477587			0.0148639	-0.00863009	746
				624	0.563675	0.436325			0.0114353	0.00277991	750
				192	0.689224	0.310776			0.0142031	-0.00624923	754
				956	0.389109	0.610891			-0.00314347	-0.00713775	758
				946	0.556553	0.443447			0.000406183	-0.00742866	760
				590	0.452058	0.547942			0.0111935	0.0011313	762
				130	0.59113	0.40887			-0.00392053	-0.00787136	772
				802	0.86407	0.13593			0.00610557	-0.00525874	776
				218	0.6785	0.3215			0.0151646	-0.00970107	778
				260	0.527877	0.472123			0.00456798	-0.00712665	784
				266	0.572409	0.427591			0.00721943	-0.0107002	788
				230	0.320007	0.679993			0.0143835	-0.00905648	794
				524	0.495585	0.504415			0.0247825	-0.0131313	796
				516	0.588034	0.411966			-0.0144472	0.0159045	7y304
				512	0.614665	0.385335			0.014644	-0.00674941	800
				542	0.612082	0.387918			0.00922292	-0.00907974	802
				540	0.50848	0.49152			0.0159453	-0.00655205	804
				522	0.571507	0.428493			0.00977642	-0.00483624	808
				528	0.660716	0.339284			0.0169415	-0.0111369	80
				530	0.738273	0.261727			0.0198249	-0.0129974	810
				754	0.820067	0.179933			0.0137297	-0.0114279	814
				592	0.532249	0.467751			0.00168261	0.00210721	816
				532	0.708149	0.291851			0.00591622	-0.00199657	818
				816	0.77646	0.22354			0.015594	-0.00609443	820
				510	0.664801	0.335199			0.0029772	-0.00326948	822
				480	0.696532	0.303468			0.0162072	-0.0099212	824
				980	0.744405	0.255595			0.0141647	-0.00719832	828
				556	0.782804	0.217196			0.0154088	-0.00789248	82
				508	0.8824	0.1176			0.0136694	0.0209392	830
				570	0.613037	0.386963			-0.0120962	-0.00608648	836
				818	0.62521	0.37479			0.0168231	-0.00908126	838
				536	0.694116	0.305884			0.000946676	-0.00870998	840
				910	0.688946	0.311054			0.0292843	-0.0106407	846
				568	0.618261	0.381739			0.00989455	-0.00667591	852
				372	0.675074	0.324926			0.0249251	-0.0151	854
				682	0.50342	0.49658			0.0139537	-0.000773219	858
				576	0.433386	0.566614			0.0159639	-0.0102057	862
				906	0.487196	0.512804			0.0169106	-0.0136447	864
				1042	0.411342	0.588658			0.0162492	-0.0116545	866
				924	0.449684	0.550316			0.0202453	-0.0093009	86
				930	0.458244	0.541756			0.0191417	-0.0116255	872
				920	0.57259	0.42741			0.00188233	-0.00842036	876
				928	0.29831	0.70169			0.0113942	-0.00772823	878
				562	0.362703	0.637297			0.00429867	-0.00156369	880
				900	0.441986	0.558014			0.0146283	-0.0104757	884
				898	0.436449	0.563551			0.0175187	-0.00887745	88
				566	0.464278	0.535722			-0.00345542	0.0121827	896
				932	0.330279	0.669721			0.0227173	0.0918273	898
				198	0.427189	0.572811			0.00904038	0.0505122	900
				912	0.208637	0.791363			-0.00170315	0.0129895	902
				902	0.278025	0.721975			-0.0112664	0.0206829	904
				896	0.23061	0.76939			0.00709381	0.00371611	906
				518	0.295628	0.704372			0.0146994	6.65401e-05	910
				584	0.176093	0.823907			-0.00544671	0.0109467	912
				604	0.299197	0.700803			0.0165228	-0.000966473	918
				504	1e-05	0.99999			0.0168919	0.0308803	920
				506	1e-05	0.99999			0.0176298	0.0723295	924
				500	1e-05	0.99999			0.00626303	-0.00249901	926
				482	1e-05	0.99999			0.0187232	0.157229	928
				478	1e-05	0.99999			0.0144632	-0.00803265	92
				606	1e-05	0.99999			0.0271368	0.10363	930
				598	0.064622	0.935378			0.0383565	0.196059	932
				602	1e-05	0.99999			0.0101657	0.0059953	934
				612	0.076521	0.923479			0.01249	-0.00951883	936
				486	1e-05	0.99999			-0.000813023	-5.91728e-05	946
				594	1e-05	0.99999			0.0203221	-0.011751	948
				586	1e-05	0.99999			0.0022149	-0.000718346	94
				610	1e-05	0.99999			0.0339707	-0.016985	950
				608	1e-05	0.99999			0.0251422	0.00185848	954
				472	0.048371	0.951629			-0.00947548	0.00378554	956
				488	1e-05	0.99999			-0.00889356	0.0159925	960
				466	0.002388	0.997612			0.0274434	-0.00829558	962
				904	0.033905	0.966095			-0.0119917	0.0175903	964
				476	1e-05	0.99999			0.0212678	-0.00959703	976
				666	1e-05	0.99999			0.0150157	0.00183448	980
				628	1e-05	0.99999			0.0168677	-0.0107295	986
				664	1e-05	0.99999			0.0273747	-0.0173705	992
				630	1e-05	0.99999			0.0250364	-0.0162988	994
				622	1e-05	0.99999			0.00852147	-0.00539119	996
				470	0.101066	0.898934			0.0162199	-0.0123599	998
				468	0.066137	0.933863			0.0202525	-0.0136631	R196
				558	1e-05	0.99999			0.0150321	-0.00882882	R204
				964	0.050077	0.949923			0.0219933	-0.0136931	R215
				7y304	0.094163	0.905837			0.0112665	-0.00787347	R406
				960	0.101211	0.898789			0.0235662	-0.0141625	R426
				640	0.064831	0.935169			0.0251517	-0.0150689	R576
				582	0.041543	0.958457

## Sheet: Sup-Fig.2
Sup-Fig. 2c Lesion area (cm2)					Sup-Fig. 2e Lesion length (cm)					Sup-Fig.2b
J9712	EV	#12-1	#35-1		J9712	EV	#12-1	#35-1
3.701	4.489	2.208	2.779		5.8	5.4	3.2	2.8
4.267	2.982	2.766	2.565		5.1	5.3	2.7	3.5
4.382	3.147	2.426	2.715		4.9	5.6	2.4	2.9
4.252	3.634	2.276	2.72		4.9	5.2	2.5	2.8
2.996	3.27	3.611	3.165		5.2	5.4	2.9	3.3
3.241	2.992	2.685	2.987		5.7	4.8	2.6	3
2.9	2.588	3.11	2.201		5.4	5	3.2	3.2
3.13	2.888	2.396	3.2564		5.6	5.1	3.4	2.8
3.538	3.522	2.203	2.578		5.7	5.2	3.2	3.1
3.503	3.218	2.51	2.963		5.5	5.6	2.5	2.7
3.627	3.009				5.6	5.5
3.561					5.7
1.918					4.9
2.944					5.4

## Sheet: Sup-Fig.3
Sup-Fig. 3b Expression patterns of BnaMKK9 (Log2(FPKM+1))						Sup-Fig. 3g Lesion area (cm2)					Sup-Fig. 3h Lesion length (cm)
						J9712	KO-#5	KO-#7			J9712	KO-#5	KO-#7
	Mock	48 hpi	Mock	12 hpi		5.2354	6.897	6.98956			5.5	7.1	6.1
BnaA02.MKK9	4.77777	4.05856	3.56316	4.61265		5.063	5.987	7.12456			5.2	6.1	7.9
BnaA07.MKK9	5.5057	8.22281	3.80839	6.26735		5.5689	6.523	6.98956			4.8	7.5	6.6
BnaC02.MKK9	3.15948	6.53071	3.40463	6.61368		5.1478	6.24154	6.53231			4.4	6.2	6.6
BnaC06.MKK9	4.88617	6.97448	3.14812	5.51238		4.235	6.8794	7.89456			5.9	6.5	7.5
						4.589	6.2358	7.36524			4.8	6.8	6.9
						5.987	7.2356	5.02346			5.3	6.7	6.3
						4.02568	6.10124	5.23897			4.3	5.6	6.1
						4.6983	5.8974	6.89745			4.8	5.2	6.5
						5.2358	5.6897	6.23599			5.1	6.9	6.9
						5.9687	6.5689	7.56239			4.7	6.3	7.2
						6.2354	6.6897	7.56845			4	6.7	5.4
						4.8953	6.9874	4.8956			4.1	6.5	6.9
						5.6325	6.32689	7.23498			5	4.9	6.8
						4.9875	6.12345	5.98124			4	5.2	5.5
							6.23897	6.89745				5.3	7.1
							6.23598	6.35987				5.4	5.7
							7.4589	6.2987				7.9	6.4
							7.10456	7.5601				8.1	5.9
												6.5	6.3
												6.3	5.7
												7.2	5.5
													7.9
													8.3

## Sheet: Sup-Fig.4
Sup-Fig. 4b								Sup-Fig. 4d Lesion areas (cm2)
								Col	Atmkk9-1	Atmkk9-2
								0.161942	0.547899	0.348456
								0.393216	0.254162	0.491226
								0.397596	0.295357	0.532266
								0.132721	0.287758	0.314648
								0.193065	0.378651	0.312631
								0.359168	0.420968	0.338026
								0.373177	0.412772	0.396524
								0.312165	0.404302	0.369823
								0.075151	0.3828	0.401245
								0.264617	0.45289	0.29654
								0.193511

[truncated: 9 more sheets: Sup-Fig.6, Sup-Fig.7, Sup-Fig.8, Sup-Fig.11, Sup-Fig.12, Sup-Fig.13, Sup-Fig.14, Sup-Fig.15, Sup-Table 4]
